# Supplementary material for: FuFiHLA: a tool for full-field HLA typing from long-read data
Source: Bioinformatics. 2026 May 5;42(5):btag231. doi: 10.1093/bioinformatics/btag231 (PMC13221240; doi:10.1093/bioinformatics/btag231)
Supplement: btag231_Supplementary_Data [file btag231_supplementary_data.zip]

Archive with 3 entries (3 files):
- FuFiHLA-SI-tables1-9.xlsx
- Figure-S1_allele_distribution.pdf
- Figure-S2_ANC_specific_allele_distribution.pdf
