# Supplementary material for: FuFiHLA: a tool for full-field HLA typing from long-read data
Source: Bioinformatics. 2026 May 5;42(5):btag231. doi: 10.1093/bioinformatics/btag231 (PMC13221240; doi:10.1093/bioinformatics/btag231)
Supplement: btag231_Supplementary_Data [file btag231_supplementary_data.zip › FuFiHLA-SI-tables1-9.xlsx]

## Sheet: Table S1
	Accuracy of long read HLA typing on six targeted genes for HPRC freeze-1 data (n=47)
	Software	1-field	2-field	3-field	4-field
	Starphase	0.9947	0.9947	0.9929	0.9935
	HLA-LA	0.9894	0.8579	0.7904	NA
	SpecImmune	0.9699	0.8934	0.865	0.7182
	FuFiHLA (raw)	1	1	1	0.9957
	FuFiHLA (bam)	1	1	1	0.9957
	command line to run each tool:
	SpecImmune	conda run -n SpecImmune python3 SpecImmune/scripts/main.py -j 20 -r ${fastq_reads} -i HLA -n ${sample} -o ${output_dir} -y pacbio-hifi --db SpecImmune/db --align_method_1 minimap2
	HLA-LA	HLA-LA.pl --BAM ${s}.bam --graph PRG_MHC_GRCh38_withIMGT --sampleID ${s} --maxThreads 20 --longReads pacbio --workingDir run_test
	Starphase	pbstarphase diplotype --bam ${bam} --database ../data/pbstarphase_20250224.json.gz --reference GRCh38_no_alt.fa --output-calls ./output/${sample_id}.pbstarphase.json --output-debug ./debug/${sample_id}
	FuFiHLA	fufihla --fa /cluster/hlilab/jingqing/tmp/${sample}.fa.gz --out $sample --hom-threshold 4.0

## Sheet: Table S2-FufiHLA-raw-typing
Sample	HLA-A				HLA-B				HLA-C				HLA-DRB1				HLA-DQA1				HLA-DQB1
	Actual 1	Actual 2	Predicted 1	Predicted 2	Actual 1	Actual 2	Predicted 1	Predicted 2	Actual 1	Actual 2	Predicted 1	Predicted 2	Actual 1	Actual 2	Predicted 1	Predicted 2	Actual 1	Actual 2	Predicted 1	Predicted 2	Actual 1	Actual 2	Predicted 1	Predicted 2
HG00097	HLA-A*03:01:01:01	HLA-A*24:02:01:01	HLA-A*03:01:01:01	HLA-A*24:02:01:01	HLA-B*07:02:01:01	HLA-B*07:02:01:01	HLA-B*07:02:01:01	HLA-B*07:02:01:01	HLA-C*07:02:01:03	HLA-C*07:02:01:03	HLA-C*07:02:01:03	HLA-C*07:02:01:03	HLA-DRB1*15:01:01:03	HLA-DRB1*13:03:01:new	HLA-DRB1*13:03:01:01	HLA-DRB1*15:01:01:03	HLA-DQA1*01:02:01:01	HLA-DQA1*05:05:01:17	HLA-DQA1*01:02:01:01	HLA-DQA1*05:05:01:17	HLA-DQB1*06:02:01:01	HLA-DQB1*03:01:01:03	HLA-DQB1*03:01:01:03	HLA-DQB1*06:02:01:01
HG00099	HLA-A*68:01:02:02	HLA-A*01:01:01:01	HLA-A*01:01:01:01	HLA-A*68:01:02:02	HLA-B*44:02:01:03	HLA-B*08:01:01:01	HLA-B*08:01:01:01	HLA-B*44:02:01:03	HLA-C*07:04:01:03	HLA-C*07:01:01:01	HLA-C*07:01:01:01	HLA-C*07:04:01:03	HLA-DRB1*11:01:01:03	HLA-DRB1*03:01:01:01	HLA-DRB1*03:01:01:01	HLA-DRB1*11:01:01:03	HLA-DQA1*05:05:01:02	HLA-DQA1*05:01:01:02	HLA-DQA1*05:01:01:02	HLA-DQA1*05:05:01:02	HLA-DQB1*03:01:01:03	HLA-DQB1*02:01:01:01	HLA-DQB1*02:01:01:01	HLA-DQB1*03:01:01:03
HG00126	HLA-A*24:02:01:01	HLA-A*29:02:01:01	HLA-A*24:02:01:01	HLA-A*29:02:01:01	HLA-B*35:03:01:01	HLA-B*44:03:01:01	HLA-B*35:03:01:01	HLA-B*44:03:01:01	HLA-C*12:03:01:01	HLA-C*16:01:01:01	HLA-C*12:03:01:01	HLA-C*16:01:01:01	HLA-DRB1*14:54:01:new	HLA-DRB1*07:01:01:01	HLA-DRB1*07:01:01:01	HLA-DRB1*14:54:01:08	HLA-DQA1*01:04:01:new	HLA-DQA1*02:01:01:01	HLA-DQA1*01:04:01:02	HLA-DQA1*02:01:01:01	HLA-DQB1*05:03:01:01	HLA-DQB1*02:02:01:01	HLA-DQB1*02:02:01:01	HLA-DQB1*05:03:01:01
HG00128	HLA-A*02:01:01:01	HLA-A*02:01:01:01	HLA-A*02:01:01:01	HLA-A*02:01:01:01	HLA-B*14:02:01:01	HLA-B*27:05:02:09	HLA-B*14:02:01:01	HLA-B*27:05:02:09	HLA-C*08:02:01:01	HLA-C*02:02:02:01	HLA-C*02:02:02:01	HLA-C*08:02:01:01	HLA-DRB1*01:01:01:01	HLA-DRB1*12:01:01:new	HLA-DRB1*01:01:01:01	HLA-DRB1*12:01:01:03	HLA-DQA1*01:01:01:01	HLA-DQA1*05:05:01:15	HLA-DQA1*01:01:01:01	HLA-DQA1*05:05:01:15	HLA-DQB1*05:01:01:03	HLA-DQB1*03:01:01:05	HLA-DQB1*03:01:01:05	HLA-DQB1*05:01:01:03
HG00133	HLA-A*32:01:01:01	HLA-A*02:01:01:01	HLA-A*02:01:01:01	HLA-A*32:01:01:01	HLA-B*53:01:01:01	HLA-B*44:02:01:01	HLA-B*44:02:01:01	HLA-B*53:01:01:01	HLA-C*04:01:01:75	HLA-C*05:01:01:02	HLA-C*04:01:01:75	HLA-C*05:01:01:02	HLA-DRB1*13:02:01:new	HLA-DRB1*04:04:01:04	HLA-DRB1*04:04:01:04	HLA-DRB1*13:02:01:07	HLA-DQA1*01:02:01:14	HLA-DQA1*03:01:01:01	HLA-DQA1*01:02:01:14	HLA-DQA1*03:01:01:01	HLA-DQB1*06:04:01:01	HLA-DQB1*03:02:01:02	HLA-DQB1*03:02:01:02	HLA-DQB1*06:04:01:01
HG00140	HLA-A*31:01:02:01	HLA-A*01:01:01:01	HLA-A*01:01:01:01	HLA-A*31:01:02:01	HLA-B*40:01:02:04	HLA-B*57:01:01:01	HLA-B*40:01:02:04	HLA-B*57:01:01:01	HLA-C*03:04:01:01	HLA-C*06:02:01:01	HLA-C*03:04:01:01	HLA-C*06:02:01:01	HLA-DRB1*01:01:01:01	HLA-DRB1*03:01:01:01	HLA-DRB1*01:01:01:01	HLA-DRB1*03:01:01:01	HLA-DQA1*01:01:01:01	HLA-DQA1*05:01:01:02	HLA-DQA1*01:01:01:01	HLA-DQA1*05:01:01:02	HLA-DQB1*05:01:01:03	HLA-DQB1*02:01:01:01	HLA-DQB1*02:01:01:01	HLA-DQB1*05:01:01:03
HG00146	HLA-A*01:01:01:01	HLA-A*25:01:01:01	HLA-A*01:01:01:01	HLA-A*25:01:01:01	HLA-B*08:01:01:01	HLA-B*35:01:01:05	HLA-B*08:01:01:01	HLA-B*35:01:01:05	HLA-C*07:01:01:01	HLA-C*04:01:01:79	HLA-C*04:01:01:79	HLA-C*07:01:01:01	HLA-DRB1*03:01:01:01	HLA-DRB1*01:01:01:01	HLA-DRB1*01:01:01:01	HLA-DRB1*03:01:01:01	HLA-DQA1*05:01:01:02	HLA-DQA1*01:01:01:01	HLA-DQA1*01:01:01:01	HLA-DQA1*05:01:01:02	HLA-DQB1*02:01:01:01	HLA-DQB1*05:01:01:03	HLA-DQB1*02:01:01:01	HLA-DQB1*05:01:01:03
HG00232	HLA-A*03:01:01:01	HLA-A*03:01:01:01	HLA-A*03:01:01:01	HLA-A*03:01:01:01	HLA-B*07:02:01:01	HLA-B*27:05:02:05	HLA-B*07:02:01:01	HLA-B*27:05:02:05	HLA-C*07:02:01:03	HLA-C*02:02:02:01	HLA-C*02:02:02:01	HLA-C*07:02:01:03	HLA-DRB1*15:01:01:01	HLA-DRB1*14:54:01:new	HLA-DRB1*14:54:01:08	HLA-DRB1*15:01:01:01	HLA-DQA1*01:02:01:01	HLA-DQA1*01:04:01:new	HLA-DQA1*01:02:01:01	HLA-DQA1*01:04:01:02	HLA-DQB1*06:02:01:01	HLA-DQB1*05:03:01:01	HLA-DQB1*05:03:01:01	HLA-DQB1*06:02:01:01
HG00235	HLA-A*68:01:02:03	HLA-A*26:01:01:01	HLA-A*26:01:01:01	HLA-A*68:01:02:03	HLA-B*44:02:01:01	HLA-B*07:02:01:01	HLA-B*07:02:01:01	HLA-B*44:02:01:01	HLA-C*05:01:01:02	HLA-C*07:02:01:03	HLA-C*05:01:01:02	HLA-C*07:02:01:03	HLA-DRB1*04:04:01:new	HLA-DRB1*09:01:02:new	HLA-DRB1*04:04:01:04	HLA-DRB1*09:01:02:04	HLA-DQA1*03:01:01:01	HLA-DQA1*03:02:01:01	HLA-DQA1*03:01:01:01	HLA-DQA1*03:02:01:01	HLA-DQB1*03:02:01:01	HLA-DQB1*03:03:02:02	HLA-DQB1*03:02:01:01	HLA-DQB1*03:03:02:02
HG00253	HLA-A*25:01:01:01	HLA-A*01:01:01:01	HLA-A*01:01:01:01	HLA-A*25:01:01:01	HLA-B*58:01:01:01	HLA-B*07:02:01:01	HLA-B*07:02:01:01	HLA-B*58:01:01:01	HLA-C*07:18:01:01	HLA-C*07:02:01:03	HLA-C*07:02:01:03	HLA-C*07:18:01:01	HLA-DRB1*13:03:01:new	HLA-DRB1*15:01:01:01	HLA-DRB1*13:03:01:01	HLA-DRB1*15:01:01:01	HLA-DQA1*05:05:01:16	HLA-DQA1*01:02:01:01	HLA-DQA1*01:02:01:01	HLA-DQA1*05:05:01:16	HLA-DQB1*03:01:01:03	HLA-DQB1*06:02:01:01	HLA-DQB1*03:01:01:03	HLA-DQB1*06:02:01:01
HG00272	HLA-A*32:01:01:01	HLA-A*01:01:01:01	HLA-A*01:01:01:01	HLA-A*32:01:01:01	HLA-B*15:01:01:01	HLA-B*08:01:01:01	HLA-B*08:01:01:01	HLA-B*15:01:01:01	HLA-C*03:03:01:01	HLA-C*07:01:01:01	HLA-C*03:03:01:01	HLA-C*07:01:01:01	HLA-DRB1*13:01:01:02	HLA-DRB1*03:01:01:01	HLA-DRB1*03:01:01:01	HLA-DRB1*13:01:01:02	HLA-DQA1*01:03:01:02	HLA-DQA1*05:01:01:02	HLA-DQA1*01:03:01:02	HLA-DQA1*05:01:01:02	HLA-DQB1*06:03:01:01	HLA-DQB1*02:01:01:01	HLA-DQB1*02:01:01:01	HLA-DQB1*06:03:01:01
HG00280	HLA-A*02:01:01:01	HLA-A*03:01:01:01	HLA-A*02:01:01:01	HLA-A*03:01:01:01	HLA-B*27:05:02:05	HLA-B*08:01:01:01	HLA-B*08:01:01:01	HLA-B*27:05:02:05	HLA-C*01:02:01:01	HLA-C*07:01:01:06	HLA-C*01:02:01:01	HLA-C*07:01:01:06	HLA-DRB1*12:01:01:new	HLA-DRB1*03:01:01:01	HLA-DRB1*03:01:01:01	HLA-DRB1*12:01:01:03	HLA-DQA1*05:05:01:03	HLA-DQA1*05:01:01:02	HLA-DQA1*05:01:01:02	HLA-DQA1*05:05:01:03	HLA-DQB1*03:01:01:05	HLA-DQB1*02:01:01:01	HLA-DQB1*02:01:01:01	HLA-DQB1*03:01:01:05
HG00290	HLA-A*03:01:01:01	HLA-A*02:01:01:01	HLA-A*02:01:01:01	HLA-A*03:01:01:01	HLA-B*07:02:01:01	HLA-B*35:01:01:05	HLA-B*07:02:01:01	HLA-B*35:01:01:05	HLA-C*03:04:01:01	HLA-C*04:01:01:11	HLA-C*03:04:01:01	HLA-C*04:01:01:11	HLA-DRB1*01:01:01:01	HLA-DRB1*01:01:01:01	HLA-DRB1*01:01:01:01	HLA-DRB1*01:01:01:01	HLA-DQA1*01:01:01:01	HLA-DQA1*01:01:01:01	HLA-DQA1*01:01:01:01	HLA-DQA1*01:01:01:01	HLA-DQB1*05:01:01:03	HLA-DQB1*05:01:01:03	HLA-DQB1*05:01:01:03	HLA-DQB1*05:01:01:03
HG002	HLA-A*26:01:01:01	HLA-A*01:01:01:01	HLA-A*01:01:01:01	HLA-A*26:01:01:01	HLA-B*38:01:01:01	HLA-B*35:08:01:01	HLA-B*35:08:01:01	HLA-B*38:01:01:01	HLA-C*12:03:01:01	HLA-C*04:01:01:06	HLA-C*04:01:01:06	HLA-C*12:03:01:01	HLA-DRB1*04:02:01:new	HLA-DRB1*10:01:01:03	HLA-DRB1*04:02:01	HLA-DRB1*10:01:01:03	HLA-DQA1*03:01:01:01	HLA-DQA1*01:05:01:01	HLA-DQA1*01:05:01:01	HLA-DQA1*03:01:01:01	HLA-DQB1*03:02:01:01	HLA-DQB1*05:01:01:05	HLA-DQB1*03:02:01:01	HLA-DQB1*05:01:01:05
HG00320	HLA-A*30:01:01:01	HLA-A*03:01:01:01	HLA-A*03:01:01:01	HLA-A*30:01:01:01	HLA-B*35:01:01:02	HLA-B*15:01:01:01	HLA-B*15:01:01:01	HLA-B*35:01:01:02	HLA-C*03:03:01:01	HLA-C*03:03:01:01	HLA-C*03:03:01:01	HLA-C*03:03:01:01	HLA-DRB1*08:01:01:01	HLA-DRB1*08:01:01:new	HLA-DRB1*08:01:01:01	HLA-DRB1*08:01:01:01	HLA-DQA1*04:01:01:03	HLA-DQA1*04:01:01:03	HLA-DQA1*04:01:01:03	HLA-DQA1*04:01:01:03	HLA-DQB1*04:02:01:04	HLA-DQB1*04:02:01:04	HLA-DQB1*04:02:01:04	HLA-DQB1*04:02:01:04
HG00321	HLA-A*02:01:01:01	HLA-A*02:01:01:01	HLA-A*02:01:01:01	HLA-A*02:01:01:01	HLA-B*15:01:01:01	HLA-B*40:01:02:04	HLA-B*15:01:01:01	HLA-B*40:01:02:04	HLA-C*03:03:01:01	HLA-C*03:04:01:01	HLA-C*03:03:01:01	HLA-C*03:04:01:01	HLA-DRB1*15:01:01:03	HLA-DRB1*08:01:01:new	HLA-DRB1*08:01:01:01	HLA-DRB1*15:01:01:03	HLA-DQA1*01:02:01:01	HLA-DQA1*04:01:01:03	HLA-DQA1*01:02:01:01	HLA-DQA1*04:01:01:03	HLA-DQB1*05:03:01:01	HLA-DQB1*04:02:01:04	HLA-DQB1*04:02:01:04	HLA-DQB1*05:03:01:01
HG00323	HLA-A*24:02:01:01	HLA-A*24:02:01:01	HLA-A*24:02:01:01	HLA-A*24:02:01:01	HLA-B*40:01:02:01	HLA-B*18:01:01:05	HLA-B*18:01:01:05	HLA-B*40:01:02:01	HLA-C*03:04:01:01	HLA-C*12:03:01:01	HLA-C*03:04:01:01	HLA-C*12:03:01:01	HLA-DRB1*13:02:01:new	HLA-DRB1*15:01:01:03	HLA-DRB1*13:02:01:13	HLA-DRB1*15:01:01:03	HLA-DQA1*01:02:01:04	HLA-DQA1*01:02:01:01	HLA-DQA1*01:02:01:01	HLA-DQA1*01:02:01:04	HLA-DQB1*06:04:01:01	HLA-DQB1*06:02:01:01	HLA-DQB1*06:02:01:01	HLA-DQB1*06:04:01:01
HG00329	HLA-A*02:01:01:01	HLA-A*31:01:02:01	HLA-A*02:01:01:01	HLA-A*31:01:02:01	HLA-B*15:01:01:01	HLA-B*51:01:01:new	HLA-B*15:01:01:01	HLA-B*51:01:01:06	HLA-C*03:03:01:01	HLA-C*15:02:01:01	HLA-C*03:03:01:01	HLA-C*15:02:01:01	HLA-DRB1*13:01:01:11	HLA-DRB1*01:01:01:01	HLA-DRB1*01:01:01:01	HLA-DRB1*13:01:01:11	HLA-DQA1*01:03:01:02	HLA-DQA1*01:01:01:01	HLA-DQA1*01:01:01:01	HLA-DQA1*01:03:01:02	HLA-DQB1*06:03:01:01	HLA-DQB1*05:01:01:03	HLA-DQB1*05:01:01:03	HLA-DQB1*06:03:01:01
HG00344	HLA-A*02:01:01:01	HLA-A*03:01:01:01	HLA-A*02:01:01:01	HLA-A*03:01:01:01	HLA-B*07:02:01:01	HLA-B*07:02:01:01	HLA-B*07:02:01:01	HLA-B*07:02:01:01	HLA-C*07:02:01:186	HLA-C*07:02:01:03	HLA-C*07:02:01:03	HLA-C*07:02:01:186	HLA-DRB1*15:01:01:07	HLA-DRB1*15:01:01:03	HLA-DRB1*15:01:01:03	HLA-DRB1*15:01:01:07	HLA-DQA1*01:02:01:01	HLA-DQA1*01:02:01:01	HLA-DQA1*01:02:01:01	HLA-DQA1*01:02:01:01	HLA-DQB1*06:02:01:01	HLA-DQB1*06:02:01:01	HLA-DQB1*06:02:01:01	HLA-DQB1*06:02:01:01
HG00350	HLA-A*02:01:01:01	HLA-A*02:01:01:01	HLA-A*02:01:01:01	HLA-A*02:01:01:01	HLA-B*15:01:01:04	HLA-B*15:01:01:01	HLA-B*15:01:01:01	HLA-B*15:01:01:04	HLA-C*04:01:01:06	HLA-C*03:04:01:01	HLA-C*03:04:01:01	HLA-C*04:01:01:06	HLA-DRB1*01:01:01:01	HLA-DRB1*04:01:01:01	HLA-DRB1*01:01:01:01	HLA-DRB1*04:01:01:01	HLA-DQA1*01:01:01:01	HLA-DQA1*03:01:01:01	HLA-DQA1*01:01:01:01	HLA-DQA1*03:01:01:01	HLA-DQB1*05:01:01:03	HLA-DQB1*03:02:01:01	HLA-DQB1*03:02:01:01	HLA-DQB1*05:01:01:03
HG00408	HLA-A*11:01:01:01	HLA-A*02:07:01:01	HLA-A*02:07:01:01	HLA-A*11:01:01:01	HLA-B*15:02:01:01	HLA-B*40:02:01:01	HLA-B*15:02:01:01	HLA-B*40:02:01:01	HLA-C*08:01:01:01	HLA-C*03:03:01:01	HLA-C*03:03:01:01	HLA-C*08:01:01:01	HLA-DRB1*14:54:01:new	HLA-DRB1*15:01:01:03	HLA-DRB1*14:54:01:04	HLA-DRB1*15:01:01:03	HLA-DQA1*01:04:01:01	HLA-DQA1*01:02:01:03	HLA-DQA1*01:02:01:03	HLA-DQA1*01:04:01:01	HLA-DQB1*05:02:01:01	HLA-DQB1*06:02:01:01	HLA-DQB1*05:02:01:01	HLA-DQB1*06:02:01:01
HG00423	HLA-A*02:07:01:01	HLA-A*11:01:01:01	HLA-A*02:07:01:01	HLA-A*11:01:01:01	HLA-B*46:01:01:01	HLA-B*44:03:01:28	HLA-B*44:03:01:28	HLA-B*46:01:01:01	HLA-C*01:02:01:01	HLA-C*04:01:01:14	HLA-C*01:02:01:01	HLA-C*04:01:01:14	HLA-DRB1*09:01:02:new	HLA-DRB1*08:03:02:02	HLA-DRB1*08:03:02:02	HLA-DRB1*09:01:02:03	HLA-DQA1*03:02:01:02	HLA-DQA1*01:03:01:07	HLA-DQA1*01:03:01:07	HLA-DQA1*03:02:01:02	HLA-DQB1*03:03:02:02	HLA-DQB1*06:01:01:01	HLA-DQB1*03:03:02:02	HLA-DQB1*06:01:01:01
HG00438	HLA-A*24:02:01:01	HLA-A*02:06:01:01	HLA-A*02:06:01:01	HLA-A*24:02:01:01	HLA-B*54:01:01:01	HLA-B*51:01:01:01	HLA-B*51:01:01:01	HLA-B*54:01:01:01	HLA-C*01:02:01:05	HLA-C*14:02:01:01	HLA-C*01:02:01:05	HLA-C*14:02:01:01	HLA-DRB1*14:05:01:new	HLA-DRB1*04:05:01:new	HLA-DRB1*04:05:01:04	HLA-DRB1*14:05:01:02	HLA-DQA1*01:04:01:02	HLA-DQA1*03:03:01:03	HLA-DQA1*01:04:01:02	HLA-DQA1*03:03:01:03	HLA-DQB1*05:03:01:02	HLA-DQB1*04:01:01:03	HLA-DQB1*04:01:01:03	HLA-DQB1*05:03:01:02
HG00544	HLA-A*11:01:01:01	HLA-A*02:07:01:01	HLA-A*02:07:01:01	HLA-A*11:01:01:01	HLA-B*46:01:01:01	HLA-B*46:01:01:01	HLA-B*46:01:01:01	HLA-B*46:01:01:01	HLA-C*01:02:01:01	HLA-C*01:02:01:01	HLA-C*01:02:01:01	HLA-C*01:02:01:01	HLA-DRB1*09:01:02:new	HLA-DRB1*09:01:02:new	HLA-DRB1*09:01:02:03	HLA-DRB1*09:01:02:03	HLA-DQA1*03:02:01:02	HLA-DQA1*03:02:01:02	HLA-DQA1*03:02:01:02	HLA-DQA1*03:02:01:02	HLA-DQB1*03:03:02:02	HLA-DQB1*03:03:02:02	HLA-DQB1*03:03:02:02	HLA-DQB1*03:03:02:02
HG00558	HLA-A*02:01:01:01	HLA-A*01:01:01:01	HLA-A*01:01:01:01	HLA-A*02:01:01:01	HLA-B*40:01:02:04	HLA-B*37:01:01:01	HLA-B*37:01:01:01	HLA-B*40:01:02:04	HLA-C*07:02:01:15	HLA-C*06:02:01:01	HLA-C*06:02:01:01	HLA-C*07:02:01:15	HLA-DRB1*09:01:02:new	HLA-DRB1*10:01:01:03	HLA-DRB1*09:01:02:03	HLA-DRB1*10:01:01:03	HLA-DQA1*03:02:01:02	HLA-DQA1*01:05:01:01	HLA-DQA1*01:05:01:01	HLA-DQA1*03:02:01:02	HLA-DQB1*03:03:02:02	HLA-DQB1*05:01:01:05	HLA-DQB1*03:03:02:02	HLA-DQB1*05:01:01:05
HG00597	HLA-A*11:01:01:01	HLA-A*24:02:01:01	HLA-A*11:01:01:01	HLA-A*24:02:01:01	HLA-B*15:02:01:01	HLA-B*40:01:02:04	HLA-B*15:02:01:01	HLA-B*40:01:02:04	HLA-C*08:01:01:01	HLA-C*03:04:01:12	HLA-C*03:04:01:12	HLA-C*08:01:01:01	HLA-DRB1*12:02:01:new	HLA-DRB1*11:01:01:03	HLA-DRB1*11:01:01:03	HLA-DRB1*12:02:01:03	HLA-DQA1*06:01:01:02	HLA-DQA1*05:05:01:02	HLA-DQA1*05:05:01:02	HLA-DQA1*06:01:01:02	HLA-DQB1*03:01:01:71	HLA-DQB1*03:01:01:03	HLA-DQB1*03:01:01:03	HLA-DQB1*03:01:01:71
HG005	HLA-A*24:02:01:01	HLA-A*24:02:01:01	HLA-A*24:02:01:01	HLA-A*24:02:01:01	HLA-B*15:01:01:01	HLA-B*40:06:01:12	HLA-B*15:01:01:01	HLA-B*40:06:01:12	HLA-C*04:01:01:75	HLA-C*08:01:01:01	HLA-C*04:01:01:75	HLA-C*08:01:01:01	HLA-DRB1*04:05:01:new	HLA-DRB1*09:01:02:new	HLA-DRB1*04:05:01:04	HLA-DRB1*09:01:02:03	HLA-DQA1*03:03:01:03	HLA-DQA1*03:02:01:01	HLA-DQA1*03:02:01:01	HLA-DQA1*03:03:01:03	HLA-DQB1*04:01:01:03	HLA-DQB1*03:03:02:02	HLA-DQB1*03:03:02:02	HLA-DQB1*04:01:01:03
HG00609	HLA-A*26:01:01:01	HLA-A*24:02:01:01	HLA-A*24:02:01:01	HLA-A*26:01:01:01	HLA-B*40:01:02:04	HLA-B*40:01:02:50	HLA-B*40:01:02:04	HLA-B*40:01:02:50	HLA-C*03:04:01:12	HLA-C*07:02:01:15	HLA-C*03:04:01:12	HLA-C*07:02:01:15	HLA-DRB1*15:01:01:05	HLA-DRB1*09:01:02:new	HLA-DRB1*09:01:02:03	HLA-DRB1*15:01:01:05	HLA-DQA1*01:02:01:03	HLA-DQA1*03:02:01:01	HLA-DQA1*01:02:01:03	HLA-DQA1*03:02:01:01	HLA-DQB1*06:02:01:01	HLA-DQB1*03:03:02:02	HLA-DQB1*03:03:02:02	HLA-DQB1*06:02:01:01
HG00621	HLA-A*02:01:01:01	HLA-A*11:01:01:01	HLA-A*02:01:01:01	HLA-A*11:01:01:01	HLA-B*56:01:01:04	HLA-B*51:01:01:06	HLA-B*51:01:01:06	HLA-B*56:01:01:04	HLA-C*07:02:01:01	HLA-C*15:02:01:06	HLA-C*07:02:01:01	HLA-C*15:02:01:06	HLA-DRB1*09:01:02:new	HLA-DRB1*11:01:01:03	HLA-DRB1*09:01:02:03	HLA-DRB1*11:01:01:03	HLA-DQA1*03:02:01:04	HLA-DQA1*05:05:01:10	HLA-DQA1*03:02:01:04	HLA-DQA1*05:05:01:10	HLA-DQB1*03:03:02:02	HLA-DQB1*03:01:01:03	HLA-DQB1*03:01:01:03	HLA-DQB1*03:03:02:02
HG00639	HLA-A*02:01:01:01	HLA-A*03:01:01:05	HLA-A*02:01:01:01	HLA-A*03:01:01:05	HLA-B*44:02:01:01	HLA-B*51:01:01:04	HLA-B*44:02:01:01	HLA-B*51:01:01:04	HLA-C*05:01:01:45	HLA-C*04:01:01:14	HLA-C*04:01:01:14	HLA-C*05:01:01:45	HLA-DRB1*04:03:01:new	HLA-DRB1*04:03:01:new	HLA-DRB1*04:03:01:03	HLA-DRB1*04:03:01:04	HLA-DQA1*03:01:01:03	HLA-DQA1*03:01:01:01	HLA-DQA1*03:01:01:01	HLA-DQA1*03:01:01:03	HLA-DQB1*03:02:01:02	HLA-DQB1*03:04:01:01	HLA-DQB1*03:02:01:02	HLA-DQB1*03:04:01:01
HG00642	HLA-A*30:02:01:01	HLA-A*23:17:01:01	HLA-A*23:17:01:01	HLA-A*30:02:01:01	HLA-B*18:01:01:01	HLA-B*15:03:01:new	HLA-B*15:03:01:02	HLA-B*18:01:01:01	HLA-C*05:01:01:01	HLA-C*02:10:01:01	HLA-C*02:10:01:01	HLA-C*05:01:01:01	HLA-DRB1*03:01:01:02	HLA-DRB1*11:01:02:new	HLA-DRB1*03:01:01:02	HLA-DRB1*11:01:02:03	HLA-DQA1*05:01:01:01	HLA-DQA1*01:02:01:03	HLA-DQA1*01:02:01:03	HLA-DQA1*05:01:01:01	HLA-DQB1*02:01:01:01	HLA-DQB1*06:02:01:04	HLA-DQB1*02:01:01:01	HLA-DQB1*06:02:01:04
HG00658	HLA-A*11:01:01:01	HLA-A*11:01:01:01	HLA-A*11:01:01:01	HLA-A*11:01:01:01	HLA-B*39:01:01:03	HLA-B*51:01:02:01	HLA-B*39:01:01:03	HLA-B*51:01:02:01	HLA-C*07:02:01:15	HLA-C*14:02:01:01	HLA-C*07:02:01:15	HLA-C*14:02:01:01	HLA-DRB1*08:03:02:02	HLA-DRB1*14:04:01:new	HLA-DRB1*08:03:02:02	HLA-DRB1*14:04:01:01	HLA-DQA1*01:03:01:07	HLA-DQA1*01:04:01:01	HLA-DQA1*01:03:01:07	HLA-DQA1*01:04:01:01	HLA-DQB1*06:01:01:01	HLA-DQB1*05:03:01:01	HLA-DQB1*05:03:01:01	HLA-DQB1*06:01:01:01
HG00673	HLA-A*02:06:01:01	HLA-A*02:03:01:01	HLA-A*02:03:01:01	HLA-A*02:06:01:01	HLA-B*48:03:01:03	HLA-B*38:02:01:01	HLA-B*38:02:01:01	HLA-B*48:03:01:03	HLA-C*08:01:01:01	HLA-C*07:02:01:01	HLA-C*07:02:01:01	HLA-C*08:01:01:01	HLA-DRB1*11:01:01:new	HLA-DRB1*08:03:02:02	HLA-DRB1*08:03:02:02	HLA-DRB1*11:01:01:01	HLA-DQA1*05:05:01:new	HLA-DQA1*01:03:01:07	HLA-DQA1*01:03:01:07	HLA-DQA1*05:05:01:02	HLA-DQB1*03:01:01:03	HLA-DQB1*06:01:01:01	HLA-DQB1*03:01:01:03	HLA-DQB1*06:01:01:01
HG00706	HLA-A*02:01:01:01	HLA-A*11:01:01:01	HLA-A*02:01:01:01	HLA-A*11:01:01:01	HLA-B*13:01:01:11	HLA-B*27:04:01	HLA-B*13:01:01:11	HLA-B*27:04:01	HLA-C*03:04:01:02	HLA-C*08:01:01:new	HLA-C*03:04:01:02	HLA-C*08:01:01:01	HLA-DRB1*15:01:01:new	HLA-DRB1*15:01:01:new	HLA-DRB1*15:01:01:03	HLA-DRB1*15:01:01:04	HLA-DQA1*01:02:01:03	HLA-DQA1*01:02:01:03	HLA-DQA1*01:02:01:03	HLA-DQA1*01:02:01:03	HLA-DQB1*06:01:01:01	HLA-DQB1*06:02:01:01	HLA-DQB1*06:01:01:01	HLA-DQB1*06:02:01:01
HG00733	HLA-A*24:02:01:01	HLA-A*30:02:01:01	HLA-A*24:02:01:01	HLA-A*30:02:01:01	HLA-B*35:02:01:02	HLA-B*18:01:01:01	HLA-B*18:01:01:01	HLA-B*35:02:01:02	HLA-C*04:01:01:06	HLA-C*05:01:01:01	HLA-C*04:01:01:06	HLA-C*05:01:01:01	HLA-DRB1*11:04:01:01	HLA-DRB1*03:01:01:02	HLA-DRB1*03:01:01:02	HLA-DRB1*11:04:01:01	HLA-DQA1*05:05:01:09	HLA-DQA1*05:01:01:01	HLA-DQA1*05:01:01:01	HLA-DQA1*05:05:01:09	HLA-DQB1*03:01:01:02	HLA-DQB1*02:01:01:01	HLA-DQB1*02:01:01:01	HLA-DQB1*03:01:01:02
HG00735	HLA-A*31:01:02:01	HLA-A*33:01:01:01	HLA-A*31:01:02:01	HLA-A*33:01:01:01	HLA-B*07:02:01:01	HLA-B*14:02:01:01	HLA-B*07:02:01:01	HLA-B*14:02:01:01	HLA-C*07:02:01:03	HLA-C*08:02:01:01	HLA-C*07:02:01:03	HLA-C*08:02:01:01	HLA-DRB1*01:01:01:01	HLA-DRB1*04:11:01:new	HLA-DRB1*01:01:01:01	HLA-DRB1*04:11:01:02	HLA-DQA1*01:01:01:01	HLA-DQA1*03:01:01:01	HLA-DQA1*01:01:01:01	HLA-DQA1*03:01:01:01	HLA-DQB1*05:01:01:03	HLA-DQB1*03:02:01:01	HLA-DQB1*03:02:01:01	HLA-DQB1*05:01:01:03
HG00738	HLA-A*01:01:01:01	HLA-A*68:01:02:01	HLA-A*01:01:01:01	HLA-A*68:01:02:01	HLA-B*08:01:01:01	HLA-B*51:01:01:04	HLA-B*08:01:01:01	HLA-B*51:01:01:04	HLA-C*07:01:01:01	HLA-C*15:02:01:13	HLA-C*07:01:01:01	HLA-C*15:02:01:13	HLA-DRB1*03:01:01:01	HLA-DRB1*13:01:01:new	HLA-DRB1*03:01:01:01	HLA-DRB1*13:01:01:02	HLA-DQA1*05:01:01:new	HLA-DQA1*01:03:01:02	HLA-DQA1*01:03:01:02	HLA-DQA1*05:01:01:02	HLA-DQB1*02:01:01:01	HLA-DQB1*06:03:01:01	HLA-DQB1*02:01:01:01	HLA-DQB1*06:03:01:01
HG00741	HLA-A*11:01:01:01	HLA-A*68:02:01:01	HLA-A*11:01:01:01	HLA-A*68:02:01:01	HLA-B*35:01:01:05	HLA-B*57:03:01:02	HLA-B*35:01:01:05	HLA-B*57:03:01:02	HLA-C*04:01:01:05	HLA-C*07:01:02:01	HLA-C*04:01:01:05	HLA-C*07:01:02:01	HLA-DRB1*11:01:01:new	HLA-DRB1*03:02:01:new	HLA-DRB1*03:02:01:01	HLA-DRB1*11:01:01:01	HLA-DQA1*05:05:01:01	HLA-DQA1*04:01:01:05	HLA-DQA1*04:01:01:05	HLA-DQA1*05:05:01:01	HLA-DQB1*03:01:01:03	HLA-DQB1*04:02:01:08	HLA-DQB1*03:01:01:03	HLA-DQB1*04:02:01:08
HG01071	HLA-A*24:02:01:new	HLA-A*03:01:01:01	HLA-A*03:01:01:01	HLA-A*24:02:01:01	HLA-B*44:02:01:01	HLA-B*40:01:02:04	HLA-B*40:01:02:04	HLA-B*44:02:01:01	HLA-C*05:01:01:02	HLA-C*03:04:01:01	HLA-C*03:04:01:01	HLA-C*05:01:01:02	HLA-DRB1*07:01:01:01	HLA-DRB1*03:01:01:03	HLA-DRB1*03:01:01:03	HLA-DRB1*07:01:01:01	HLA-DQA1*02:01:01:01	HLA-DQA1*05:01:01:new	HLA-DQA1*02:01:01:01	HLA-DQA1*05:01:01:01	HLA-DQB1*02:02:01:01	HLA-DQB1*02:01:01:01	HLA-DQB1*02:01:01:01	HLA-DQB1*02:02:01:01
HG01074	HLA-A*01:01:01:01	HLA-A*29:02:01:01	HLA-A*01:01:01:01	HLA-A*29:02:01:01	HLA-B*50:01:01:01	HLA-B*44:03:01:23	HLA-B*44:03:01:23	HLA-B*50:01:01:01	HLA-C*06:02:01:47	HLA-C*16:01:01:01	HLA-C*06:02:01:47	HLA-C*16:01:01:01	HLA-DRB1*15:01:01:01	HLA-DRB1*07:01:01:01	HLA-DRB1*07:01:01:01	HLA-DRB1*15:01:01:01	HLA-DQA1*01:02:01:01	HLA-DQA1*02:01:01:01	HLA-DQA1*01:02:01:01	HLA-DQA1*02:01:01:01	HLA-DQB1*06:02:01:01	HLA-DQB1*02:02:01:01	HLA-DQB1*02:02:01:01	HLA-DQB1*06:02:01:01
HG01081	HLA-A*24:02:01:01	HLA-A*23:17:01:01	HLA-A*23:17:01:01	HLA-A*24:02:01:01	HLA-B*39:01:01:05	HLA-B*15:03:01:new	HLA-B*15:03:01:02	HLA-B*39:01:01:05	HLA-C*12:03:01:01	HLA-C*02:10:01:01	HLA-C*02:10:01:01	HLA-C*12:03:01:01	HLA-DRB1*11:01:01:new	HLA-DRB1*11:01:02:new	HLA-DRB1*11:01:01:16	HLA-DRB1*11:01:02:03	HLA-DQA1*05:05:01:new	HLA-DQA1*01:02:01:03	HLA-DQA1*01:02:01:03	HLA-DQA1*05:05:01:32	HLA-DQB1*03:01:01:03	HLA-DQB1*06:02:01:04	HLA-DQB1*03:01:01:03	HLA-DQB1*06:02:01:04
HG01099	HLA-A*11:01:01:01	HLA-A*29:02:01:01	HLA-A*11:01:01:01	HLA-A*29:02:01:01	HLA-B*51:01:01:46	HLA-B*44:03:01:01	HLA-B*44:03:01:01	HLA-B*51:01:01:46	HLA-C*02:02:02:01	HLA-C*16:01:01:01	HLA-C*02:02:02:01	HLA-C*16:01:01:01	HLA-DRB1*07:01:01:01	HLA-DRB1*07:01:01:01	HLA-DRB1*07:01:01:01	HLA-DRB1*07:01:01:01	HLA-DQA1*02:01:01:01	HLA-DQA1*02:01:01:01	HLA-DQA1*02:01:01:01	HLA-DQA1*02:01:01:01	HLA-DQB1*02:02:01:01	HLA-DQB1*02:02:01:01	HLA-DQB1*02:02:01:01	HLA-DQB1*02:02:01:25
HG01106	HLA-A*68:02:01:01	HLA-A*31:01:02:01	HLA-A*31:01:02:01	HLA-A*68:02:01:01	HLA-B*14:02:01:01	HLA-B*49:01:01:new	HLA-B*14:02:01:01	HLA-B*49:01:01:14	HLA-C*08:02:01:01	HLA-C*07:02:01:01	HLA-C*07:02:01:01	HLA-C*08:02:01:01	HLA-DRB1*03:01:01:02	HLA-DRB1*11:02:01:new	HLA-DRB1*03:01:01:02	HLA-DRB1*11:02:01:05	HLA-DQA1*05:01:01:01	HLA-DQA1*05:05:01:35	HLA-DQA1*05:01:01:01	HLA-DQA1*05:05:01:35	HLA-DQB1*02:01:01:01	HLA-DQB1*03:19:01:01	HLA-DQB1*02:01:01:01	HLA-DQB1*03:19:01:01
HG01109	HLA-A*68:01:02:01	HLA-A*30:02:01:01	HLA-A*30:02:01:01	HLA-A*68:01:02:01	HLA-B*52:01:02:new	HLA-B*35:01:01:05	HLA-B*35:01:01:05	HLA-B*52:01:02:01	HLA-C*03:04:01:02	HLA-C*04:01:01:14	HLA-C*03:04:01:02	HLA-C*04:01:01:14	HLA-DRB1*08:02:01:01	HLA-DRB1*01:02:01:01	HLA-DRB1*01:02:01:01	HLA-DRB1*08:02:01:01	HLA-DQA1*04:01:01:09	HLA-DQA1*01:01:02:01	HLA-DQA1*01:01:02:01	HLA-DQA1*04:01:01:09	HLA-DQB1*04:02:01:04	HLA-DQB1*05:01:01:01	HLA-DQB1*04:02:01:04	HLA-DQB1*05:01:01:01
HG01123	HLA-A*02:01:01:01	HLA-A*25:01:01:01	HLA-A*02:01:01:01	HLA-A*25:01:01:01	HLA-B*51:01:01:new	HLA-B*18:01:01:05	HLA-B*18:01:01:05	HLA-B*51:01:01:04	HLA-C*15:02:01:01	HLA-C*12:03:01:01	HLA-C*12:03:01:01	HLA-C*15:02:01:01	HLA-DRB1*07:01:01:01	HLA-DRB1*13:01:01:02	HLA-DRB1*07:01:01:01	HLA-DRB1*13:01:01:02	HLA-DQA1*02:01:01:01	HLA-DQA1*01:03:01:02	HLA-DQA1*01:03:01:02	HLA-DQA1*02:01:01:01	HLA-DQB1*02:02:01:01	HLA-DQB1*06:03:01:01	HLA-DQB1*02:02:01:01	HLA-DQB1*06:03:01:01
HG01150	HLA-A*32:01:01:01	HLA-A*31:01:02:01	HLA-A*31:01:02:01	HLA-A*32:01:01:01	HLA-B*35:08:01:01	HLA-B*35:43:01	HLA-B*35:08:01:01	HLA-B*35:43:01	HLA-C*04:01:01:06	HLA-C*01:02:01:01	HLA-C*01:02:01:01	HLA-C*04:01:01:06	HLA-DRB1*15:01:01:03	HLA-DRB1*14:02:01:new	HLA-DRB1*14:02:01:01	HLA-DRB1*15:01:01:03	HLA-DQA1*01:02:02:new	HLA-DQA1*05:03:01:01	HLA-DQA1*01:02:02:02	HLA-DQA1*05:03:01:01	HLA-DQB1*05:02:01:01	HLA-DQB1*03:01:01:01	HLA-DQB1*03:01:01:01	HLA-DQB1*05:02:01:01
HG01167	HLA-A*02:11:01:01	HLA-A*29:02:01:01	HLA-A*02:11:01:01	HLA-A*29:02:01:01	HLA-B*48:02:01	HLA-B*45:01:01:14	HLA-B*45:01:01:14	HLA-B*48:02:01	HLA-C*04:01:01:79	HLA-C*16:01:01:01	HLA-C*04:01:01:79	HLA-C*16:01:01:01	HLA-DRB1*04:11:01:new	HLA-DRB1*15:01:01:03	HLA-DRB1*04:11:01:02	HLA-DRB1*15:01:01:03	HLA-DQA1*03:01:01:01	HLA-DQA1*01:02:01:01	HLA-DQA1*01:02:01:01	HLA-DQA1*03:01:01:01	HLA-DQB1*03:02:01:01	HLA-DQB1*06:02:01:01	HLA-DQB1*03:02:01:01	HLA-DQB1*06:02:01:01
HG01175	HLA-A*03:01:01:01	HLA-A*03:01:01:05	HLA-A*03:01:01:01	HLA-A*03:01:01:05	HLA-B*07:02:01:01	HLA-B*53:01:01:01	HLA-B*07:02:01:01	HLA-B*53:01:01:01	HLA-C*07:02:01:03	HLA-C*04:01:01:75	HLA-C*04:01:01:75	HLA-C*07:02:01:03	HLA-DRB1*15:01:01:01	HLA-DRB1*01:01:01:01	HLA-DRB1*01:01:01:01	HLA-DRB1*15:01:01:01	HLA-DQA1*01:02:01:01	HLA-DQA1*01:01:01:01	HLA-DQA1*01:01:01:01	HLA-DQA1*01:02:01:01	HLA-DQB1*06:02:01:01	HLA-DQB1*05:01:01:03	HLA-DQB1*05:01:01:03	HLA-DQB1*06:02:01:01
HG01192	HLA-A*02:01:01:01	HLA-A*02:01:01:01	HLA-A*02:01:01:01	HLA-A*02:01:01:01	HLA-B*18:01:01:83	HLA-B*39:05:01:01	HLA-B*18:01:01:83	HLA-B*39:05:01:01	HLA-C*07:01:01:16	HLA-C*03:05:01:01	HLA-C*03:05:01:01	HLA-C*07:01:01:16	HLA-DRB1*08:01:01:01	HLA-DRB1*03:01:01:02	HLA-DRB1*03:01:01:02	HLA-DRB1*08:01:01:01	HLA-DQA1*04:01:01:03	HLA-DQA1*05:01:01:01	HLA-DQA1*04:01:01:03	HLA-DQA1*05:01:01:01	HLA-DQB1*04:02:01:04	HLA-DQB1*02:01:01:01	HLA-DQB1*02:01:01:01	HLA-DQB1*04:02:01:04
HG01243	HLA-A*74:01:01:01	HLA-A*02:02:01:01	HLA-A*02:02:01:01	HLA-A*74:01:01:01	HLA-B*15:03:01:02	HLA-B*44:03:01:01	HLA-B*15:03:01:02	HLA-B*44:03:01:01	HLA-C*02:10:01:01	HLA-C*16:01:01:01	HLA-C*02:10:01:01	HLA-C*16:01:01:01	HLA-DRB1*13:02:01:04	HLA-DRB1*13:01:01:02	HLA-DRB1*13:01:01:02	HLA-DRB1*13:02:01:04	HLA-DQA1*01:02:01:23	HLA-DQA1*01:03:01:02	HLA-DQA1*01:02:01:23	HLA-DQA1*01:03:01:02	HLA-DQB1*06:09:01:01	HLA-DQB1*06:03:01:01	HLA-DQB1*06:03:01:01	HLA-DQB1*06:09:01:01
HG01252	HLA-A*24:02:01:01	HLA-A*24:02:01:01	HLA-A*24:02:01:01	HLA-A*24:02:01:01	HLA-B*35:43:01	HLA-B*35:43:01	HLA-B*35:43:01	HLA-B*35:43:01	HLA-C*01:02:01:01	HLA-C*01:02:01:01	HLA-C*01:02:01:01	HLA-C*01:02:01:01	HLA-DRB1*04:04:01:new	HLA-DRB1*04:92:00:new	HLA-DRB1*04:04:01:05	HLA-DRB1*04:92	HLA-DQA1*03:01:01:01	HLA-DQA1*03:01:01:01	HLA-DQA1*03:01:01:01	HLA-DQA1*03:01:01:01	HLA-DQB1*03:02:01:01	HLA-DQB1*03:02:01:01	HLA-DQB1*03:02:01:01	HLA-DQB1*03:02:01:01
HG01255	HLA-A*30:02:01:01	HLA-A*02:02:01:01	HLA-A*02:02:01:01	HLA-A*30:02:01:01	HLA-B*27:05:02:05	HLA-B*07:02:01:14	HLA-B*07:02:01:14	HLA-B*27:05:02:05	HLA-C*01:02:01:01	HLA-C*07:02:01:01	HLA-C*01:02:01:01	HLA-C*07:02:01:01	HLA-DRB1*13:01:01:02	HLA-DRB1*15:03:01:03	HLA-DRB1*13:01:01:02	HLA-DRB1*15:03:01:03	HLA-DQA1*01:03:01:02	HLA-DQA1*01:02:01:03	HLA-DQA1*01:02:01:03	HLA-DQA1*01:03:01:02	HLA-DQB1*06:03:01:01	HLA-DQB1*06:02:01:01	HLA-DQB1*06:02:01:01	HLA-DQB1*06:03:01:01
HG01258	HLA-A*02:147	HLA-A*03:01:01:01	HLA-A*02:147	HLA-A*03:01:01:01	HLA-B*15:01:01:01	HLA-B*07:02:01:01	HLA-B*07:02:01:01	HLA-B*15:01:01:01	HLA-C*03:03:01:01	HLA-C*07:02:01:03	HLA-C*03:03:01:01	HLA-C*07:02:01:03	HLA-DRB1*13:01:01:02	HLA-DRB1*10:01:01:03	HLA-DRB1*10:01:01:03	HLA-DRB1*13:01:01:02	HLA-DQA1*01:03:01:02	HLA-DQA1*01:05:01:01	HLA-DQA1*01:03:01:02	HLA-DQA1*01:05:01:01	HLA-DQB1*06:03:01:01	HLA-DQB1*05:01:01:05	HLA-DQB1*05:01:01:05	HLA-DQB1*06:03:01:01
HG01261	HLA-A*03:01:01:05	HLA-A*03:01:01:01	HLA-A*03:01:01:01	HLA-A*03:01:01:05	HLA-B*51:193:01	HLA-B*14:02:01:01	HLA-B*14:02:01:01	HLA-B*51:193:01	HLA-C*15:02:01:01	HLA-C*08:02:01:01	HLA-C*08:02:01:01	HLA-C*15:02:01:01	HLA-DRB1*09:01:02:05	HLA-DRB1*08:02:01:01	HLA-DRB1*08:02:01:01	HLA-DRB1*09:01:02:05	HLA-DQA1*03:02:01:01	HLA-DQA1*04:01:01:09	HLA-DQA1*03:02:01:01	HLA-DQA1*04:01:01:09	HLA-DQB1*03:03:02:02	HLA-DQB1*04:02:01:04	HLA-DQB1*03:03:02:02	HLA-DQB1*04:02:01:04
HG01346	HLA-A*24:02:01:01	HLA-A*03:01:01:01	HLA-A*03:01:01:01	HLA-A*24:02:01:01	HLA-B*35:12:01:01	HLA-B*38:01:01:01	HLA-B*35:12:01:01	HLA-B*38:01:01:01	HLA-C*04:01:01:79	HLA-C*12:03:01:01	HLA-C*04:01:01:79	HLA-C*12:03:01:01	HLA-DRB1*14:02:01:new	HLA-DRB1*13:02:01:new	HLA-DRB1*13:02:01:13	HLA-DRB1*14:02:01:01	HLA-DQA1*05:03:01:01	HLA-DQA1*01:04:01:02	HLA-DQA1*01:04:01:02	HLA-DQA1*05:03:01:01	HLA-DQB1*03:01:01:01	HLA-DQB1*05:03:01:01	HLA-DQB1*03:01:01:01	HLA-DQB1*05:03:01:01
HG01358	HLA-A*24:02:01:01	HLA-A*30:02:01:01	HLA-A*24:02:01:01	HLA-A*30:02:01:01	HLA-B*35:43:01	HLA-B*49:01:01:04	HLA-B*35:43:01	HLA-B*49:01:01:04	HLA-C*01:02:01:01	HLA-C*07:01:01:16	HLA-C*01:02:01:01	HLA-C*07:01:01:16	HLA-DRB1*04:92:00:new	HLA-DRB1*13:02:01:new	HLA-DRB1*04:92	HLA-DRB1*13:02:01:02	HLA-DQA1*03:01:01:01	HLA-DQA1*01:02:01:04	HLA-DQA1*01:02:01:04	HLA-DQA1*03:01:01:01	HLA-DQB1*03:02:01:01	HLA-DQB1*06:04:01:01	HLA-DQB1*03:02:01:01	HLA-DQB1*06:04:01:01
HG01361	HLA-A*34:02:01:01	HLA-A*02:01:01:01	HLA-A*02:01:01:01	HLA-A*34:02:01:01	HLA-B*58:02:01:01	HLA-B*44:03:01:01	HLA-B*44:03:01:01	HLA-B*58:02:01:01	HLA-C*06:02:01:95	HLA-C*16:01:01:01	HLA-C*06:02:01:95	HLA-C*16:01:01:01	HLA-DRB1*11:02:01:new	HLA-DRB1*07:01:01:01	HLA-DRB1*07:01:01:01	HLA-DRB1*11:02:01:03	HLA-DQA1*05:05:01:35	HLA-DQA1*02:01:01:01	HLA-DQA1*02:01:01:01	HLA-DQA1*05:05:01:35	HLA-DQB1*03:01:01:16	HLA-DQB1*02:02:01:01	HLA-DQB1*02:02:01:01	HLA-DQB1*03:01:01:16
HG01433	HLA-A*02:01:01:01	HLA-A*02:01:01:01	HLA-A*02:01:01:01	HLA-A*02:01:01:01	HLA-B*27:05:02:05	HLA-B*08:01:01:01	HLA-B*08:01:01:01	HLA-B*27:05:02:05	HLA-C*02:02:02:01	HLA-C*07:01:01:01	HLA-C*02:02:02:01	HLA-C*07:01:01:01	HLA-DRB1*04:03:01:new	HLA-DRB1*07:01:01:01	HLA-DRB1*04:03:01:01	HLA-DRB1*07:01:01:01	HLA-DQA1*03:01:01:01	HLA-DQA1*02:01:01:01	HLA-DQA1*02:01:01:01	HLA-DQA1*03:01:01:01	HLA-DQB1*03:02:01:01	HLA-DQB1*02:02:01:01	HLA-DQB1*02:02:01:01	HLA-DQB1*03:02:01:01
HG01496	HLA-A*02:01:01:01	HLA-A*24:02:01:01	HLA-A*02:01:01:01	HLA-A*24:02:01:01	HLA-B*07:02:01:01	HLA-B*40:02:01:01	HLA-B*07:02:01:01	HLA-B*40:02:01:01	HLA-C*07:02:01:03	HLA-C*03:05:01:01	HLA-C*03:05:01:01	HLA-C*07:02:01:03	HLA-DRB1*01:03:01:01	HLA-DRB1*04:03:01:new	HLA-DRB1*01:03:01:01	HLA-DRB1*04:03:01:03	HLA-DQA1*01:01:01:01	HLA-DQA1*03:01:01:01	HLA-DQA1*01:01:01:01	HLA-DQA1*03:01:01:01	HLA-DQB1*05:01:01:03	HLA-DQB1*03:02:01:01	HLA-DQB1*03:02:01:01	HLA-DQB1*05:01:01:03
HG01530	HLA-A*02:01:01:01	HLA-A*24:02:01:04	HLA-A*02:01:01:01	HLA-A*24:02:01:04	HLA-B*07:02:01:01	HLA-B*35:03:01:new	HLA-B*07:02:01:01	HLA-B*35:03:01:01	HLA-C*07:02:01:03	HLA-C*12:03:01:01	HLA-C*07:02:01:03	HLA-C*12:03:01:01	HLA-DRB1*01:03:01:01	HLA-DRB1*07:01:01:01	HLA-DRB1*01:03:01:01	HLA-DRB1*07:01:01:01	HLA-DQA1*01:01:01:01	HLA-DQA1*02:01:01:01	HLA-DQA1*01:01:01:01	HLA-DQA1*02:01:01:01	HLA-DQB1*05:01:01:03	HLA-DQB1*02:02:01:01	HLA-DQB1*02:02:01:01	HLA-DQB1*05:01:01:03
HG01784	HLA-A*02:01:01:01	HLA-A*23:01:01:01	HLA-A*02:01:01:01	HLA-A*23:01:01:01	HLA-B*44:02:01:01	HLA-B*44:03:01:19	HLA-B*44:02:01:01	HLA-B*44:03:01:19	HLA-C*05:01:01:02	HLA-C*04:01:01:14	HLA-C*04:01:01:14	HLA-C*05:01:01:02	HLA-DRB1*04:05:01:new	HLA-DRB1*04:01:01:new	HLA-DRB1*04:01:01:04	HLA-DRB1*04:05:01:06	HLA-DQA1*03:03:01:05	HLA-DQA1*03:03:01:01	HLA-DQA1*03:03:01:01	HLA-DQA1*03:03:01:05	HLA-DQB1*02:02:01:02	HLA-DQB1*03:01:01:01	HLA-DQB1*02:02:01:02	HLA-DQB1*03:01:01:01
HG01786	HLA-A*02:01:01:01	HLA-A*03:01:01:01	HLA-A*02:01:01:01	HLA-A*03:01:01:01	HLA-B*44:02:01:01	HLA-B*15:17:01:new	HLA-B*15:17:01:03	HLA-B*44:02:01:01	HLA-C*05:01:01:45	HLA-C*07:01:02:01	HLA-C*05:01:01:45	HLA-C*07:01:02:01	HLA-DRB1*11:01:01:new	HLA-DRB1*13:02:01:new	HLA-DRB1*11:01:01:01	HLA-DRB1*13:02:01:02	HLA-DQA1*05:05:01:new	HLA-DQA1*01:02:01:04	HLA-DQA1*01:02:01:04	HLA-DQA1*05:05:01:02	HLA-DQB1*03:01:01:03	HLA-DQB1*06:04:01:01	HLA-DQB1*03:01:01:03	HLA-DQB1*06:04:01:01
HG01884	HLA-A*33:03:01:01	HLA-A*30:01:01:01	HLA-A*30:01:01:01	HLA-A*33:03:01:01	HLA-B*35:01:01:06	HLA-B*57:03:01:05	HLA-B*35:01:01:06	HLA-B*57:03:01:05	HLA-C*07:18:01:01	HLA-C*18:02:01:01	HLA-C*07:18:01:01	HLA-C*18:02:01:01	HLA-DRB1*13:04	HLA-DRB1*13:01:01:new	HLA-DRB1*13:01:01:10	HLA-DRB1*13:04	HLA-DQA1*05:05:01:new	HLA-DQA1*01:02:01:14	HLA-DQA1*01:02:01:14	HLA-DQA1*05:05:01:36	HLA-DQB1*03:19:01:01	HLA-DQB1*05:01:01:03	HLA-DQB1*03:19:01:01	HLA-DQB1*05:01:01:03
HG01891	HLA-A*30:01:01:01	HLA-A*30:01:01:01	HLA-A*30:01:01:01	HLA-A*30:01:01:01	HLA-B*07:02:01:14	HLA-B*42:01:01:01	HLA-B*07:02:01:14	HLA-B*42:01:01:01	HLA-C*07:02:01:01	HLA-C*17:01:01:new	HLA-C*07:02:01:01	HLA-C*17:01:01:02	HLA-DRB1*15:03:01:03	HLA-DRB1*01:02:01:01	HLA-DRB1*01:02:01:01	HLA-DRB1*15:03:01:03	HLA-DQA1*01:02:01:03	HLA-DQA1*01:01:02:01	HLA-DQA1*01:01:02:01	HLA-DQA1*01:02:01:03	HLA-DQB1*06:02:01:01	HLA-DQB1*05:01:01:01	HLA-DQB1*05:01:01:01	HLA-DQB1*06:02:01:01
HG01928	HLA-A*02:01:01:01	HLA-A*02:01:01:01	HLA-A*02:01:01:01	HLA-A*02:01:01:01	HLA-B*35:01:01:84	HLA-B*35:10:00:new	HLA-B*35:01:01:84	HLA-B*35:10	HLA-C*04:01:01:79	HLA-C*04:01:01:35	HLA-C*04:01:01:11	HLA-C*04:01:01:35	HLA-DRB1*04:04:01:new	HLA-DRB1*09:01:02:new	HLA-DRB1*04:04:01:05	HLA-DRB1*09:01:02:03	HLA-DQA1*03:01:01:01	HLA-DQA1*03:02:01:01	HLA-DQA1*03:01:01:01	HLA-DQA1*03:02:01:01	HLA-DQB1*03:02:01:01	HLA-DQB1*03:03:02:04	HLA-DQB1*03:02:01:01	HLA-DQB1*03:03:02:04
HG01934	HLA-A*29:02:01:01	HLA-A*02:64:01	HLA-A*02:64:01	HLA-A*29:02:01:01	HLA-B*44:03:01:01	HLA-B*40:111	HLA-B*40:111	HLA-B*44:03:01:01	HLA-C*16:01:01:01	HLA-C*03:78	HLA-C*03:78	HLA-C*16:01:01:01	HLA-DRB1*15:01:01:03	HLA-DRB1*04:04:01:new	HLA-DRB1*04:04:01:05	HLA-DRB1*15:01:01:03	HLA-DQA1*01:02:01:10	HLA-DQA1*03:01:01:01	HLA-DQA1*01:02:01:10	HLA-DQA1*03:01:01:01	HLA-DQB1*06:02:01:01	HLA-DQB1*03:02:01:01	HLA-DQB1*03:02:01:01	HLA-DQB1*06:02:01:01
HG01940	HLA-A*02:11:01:01	HLA-A*02:01:01:01	HLA-A*02:01:01:01	HLA-A*02:11:01:01	HLA-B*39:05:01:02	HLA-B*35:05:01:02	HLA-B*35:05:01:02	HLA-B*39:05:01:02	HLA-C*07:02:01:01	HLA-C*04:01:01:79	HLA-C*04:01:01:79	HLA-C*07:02:01:01	HLA-DRB1*14:02:01:new	HLA-DRB1*14:02:01:new	HLA-DRB1*14:02:01:01	HLA-DRB1*14:06:01	HLA-DQA1*05:03:01:01	HLA-DQA1*05:03:01:01	HLA-DQA1*05:03:01:01	HLA-DQA1*05:03:01:01	HLA-DQB1*03:01:01:01	HLA-DQB1*03:01:01:01	HLA-DQB1*03:01:01:01	HLA-DQB1*03:01:01:01
HG01943	HLA-A*02:01:01:01	HLA-A*02:01:01:01	HLA-A*02:01:01:01	HLA-A*02:01:01:01	HLA-B*35:10:00:new	HLA-B*35:05:01:02	HLA-B*35:05:01:02	HLA-B*35:10	HLA-C*03:04:01:02	HLA-C*04:01:01:79	HLA-C*03:04:01:02	HLA-C*04:01:01:79	HLA-DRB1*04:92:00:new	HLA-DRB1*09:06:00:new	HLA-DRB1*04:92	HLA-DRB1*09:06	HLA-DQA1*03:01:01:01	HLA-DQA1*03:02:01:01	HLA-DQA1*03:01:01:01	HLA-DQA1*03:02:01:01	HLA-DQB1*03:02:01:01	HLA-DQB1*03:03:02:04	HLA-DQB1*03:02:01:01	HLA-DQB1*03:03:02:04
HG01952	HLA-A*68:01:02:01	HLA-A*02:11:01:new	HLA-A*02:11:01:01	HLA-A*68:01:02:01	HLA-B*39:09:01:01	HLA-B*40:02:01:01	HLA-B*39:09:01:01	HLA-B*40:02:01:01	HLA-C*03:04:01:02	HLA-C*03:05:01:new	HLA-C*03:04:01:02	HLA-C*03:05:01:02	HLA-DRB1*14:02:01:new	HLA-DRB1*04:10:01:new	HLA-DRB1*04:10:01	HLA-DRB1*14:02:01:01	HLA-DQA1*05:03:01:01	HLA-DQA1*03:03:01:06	HLA-DQA1*03:03:01:06	HLA-DQA1*05:03:01:01	HLA-DQB1*03:01:01:01	HLA-DQB1*03:02:01:01	HLA-DQB1*03:01:01:01	HLA-DQB1*03:02:01:01
HG01960	HLA-A*03:01:01:05	HLA-A*34:02:01:01	HLA-A*03:01:01:05	HLA-A*34:02:01:01	HLA-B*35:01:01:06	HLA-B*35:01:01:61	HLA-B*35:01:01:06	HLA-B*35:01:01:61	HLA-C*04:01:01:14	HLA-C*04:01:01:14	HLA-C*04:01:01:14	HLA-C*04:01:01:14	HLA-DRB1*07:01:01:new	HLA-DRB1*13:01:01:new	HLA-DRB1*07:01:01:04	HLA-DRB1*13:01:01:10	HLA-DQA1*02:01:01:01	HLA-DQA1*01:02:01:14	HLA-DQA1*01:02:01:14	HLA-DQA1*02:01:01:01	HLA-DQB1*02:02:01:01	HLA-DQB1*05:01:01:03	HLA-DQB1*02:02:01:01	HLA-DQB1*05:01:01:03
HG01969	HLA-A*01:01:01:01	HLA-A*02:01:01:01	HLA-A*01:01:01:01	HLA-A*02:01:01:01	HLA-B*08:01:01:01	HLA-B*07:02:01:111	HLA-B*07:02:01:111	HLA-B*08:01:01:01	HLA-C*07:01:01:01	HLA-C*07:02:01:03	HLA-C*07:01:01:01	HLA-C*07:02:01:03	HLA-DRB1*07:01:01:new	HLA-DRB1*01:03:01:01	HLA-DRB1*01:03:01:01	HLA-DRB1*07:01:01:01	HLA-DQA1*02:01:01:01	HLA-DQA1*01:01:01:01	HLA-DQA1*01:01:01:01	HLA-DQA1*02:01:01:01	HLA-DQB1*02:02:01:01	HLA-DQB1*05:01:01:03	HLA-DQB1*02:02:01:01	HLA-DQB1*05:01:01:03
HG01975	HLA-A*68:01:02:01	HLA-A*02:01:01:01	HLA-A*02:01:01:01	HLA-A*68:01:02:01	HLA-B*40:04:01:01	HLA-B*40:02:01:01	HLA-B*40:02:01:01	HLA-B*40:04:01:01	HLA-C*03:04:01:02	HLA-C*03:04:01:02	HLA-C*03:04:01:02	HLA-C*03:04:01:02	HLA-DRB1*04:07:01:new	HLA-DRB1*09:01:02:new	HLA-DRB1*04:07:01:02	HLA-DRB1*09:01:02:03	HLA-DQA1*03:01:01:01	HLA-DQA1*03:02:01:01	HLA-DQA1*03:01:01:01	HLA-DQA1*03:02:01:01	HLA-DQB1*03:02:01:01	HLA-DQB1*03:03:02:04	HLA-DQB1*03:02:01:01	HLA-DQB1*03:03:02:04
HG01978	HLA-A*68:17:01	HLA-A*68:01:02:01	HLA-A*68:01:02:01	HLA-A*68:17:01	HLA-B*39:14:01:03	HLA-B*40:02:01:18	HLA-B*39:14:01:03	HLA-B*40:02:01:18	HLA-C*04:01:01:79	HLA-C*03:04:01:02	HLA-C*03:04:01:02	HLA-C*04:01:01:79	HLA-DRB1*16:02:01:02	HLA-DRB1*09:01:02:new	HLA-DRB1*09:01:02:03	HLA-DRB1*16:02:01:02	HLA-DQA1*05:05:01:15	HLA-DQA1*03:02:01:01	HLA-DQA1*03:02:01:01	HLA-DQA1*05:05:01:15	HLA-DQB1*03:01:01:06	HLA-DQB1*03:03:02:04	HLA-DQB1*03:01:01:06	HLA-DQB1*03:03:02:04
HG01981	HLA-A*02:01:01:01	HLA-A*02:11:01:01	HLA-A*02:01:01:01	HLA-A*02:11:01:01	HLA-B*44:02:01:01	HLA-B*35:06	HLA-B*35:06	HLA-B*44:02:01:01	HLA-C*05:01:01:02	HLA-C*07:02:01:01	HLA-C*05:01:01:02	HLA-C*07:02:01:01	HLA-DRB1*04:04:01:new	HLA-DRB1*04:04:01:new	HLA-DRB1*04:04:01:04	HLA-DRB1*04:04:01:05	HLA-DQA1*03:01:01:01	HLA-DQA1*03:01:01:01	HLA-DQA1*03:01:01:01	HLA-DQA1*03:01:01:01	HLA-DQB1*03:02:01:01	HLA-DQB1*03:02:01:01	HLA-DQB1*03:02:01:01	HLA-DQB1*03:02:01:01
HG01993	HLA-A*02:01:01:01	HLA-A*11:01:01:01	HLA-A*02:01:01:01	HLA-A*11:01:01:01	HLA-B*39:12:01:02	HLA-B*35:01:01:05	HLA-B*35:01:01:05	HLA-B*39:12:01:02	HLA-C*07:02:01:01	HLA-C*04:01:01:05	HLA-C*04:01:01:05	HLA-C*07:02:01:01	HLA-DRB1*16:02:01:new	HLA-DRB1*01:03:01:01	HLA-DRB1*01:03:01:01	HLA-DRB1*16:02:01:02	HLA-DQA1*05:05:01:05	HLA-DQA1*01:01:01:01	HLA-DQA1*01:01:01:01	HLA-DQA1*05:05:01:05	HLA-DQB1*03:01:01:06	HLA-DQB1*05:01:01:03	HLA-DQB1*03:01:01:06	HLA-DQB1*05:01:01:03
HG02004	HLA-A*02:11:01:01	HLA-A*02:01:01:01	HLA-A*02:01:01:01	HLA-A*02:11:01:01	HLA-B*40:04:01:01	HLA-B*40:64:01:01	HLA-B*40:04:01:01	HLA-B*40:64:01:01	HLA-C*03:04:01:02	HLA-C*03:04:01:02	HLA-C*03:04:01:02	HLA-C*03:04:01:02	HLA-DRB1*09:01:02:new	HLA-DRB1*09:01:02:new	HLA-DRB1*09:01:02:03	HLA-DRB1*09:01:02:04	HLA-DQA1*03:02:01:01	HLA-DQA1*03:02:01:01	HLA-DQA1*03:02:01:01	HLA-DQA1*03:02:01:01	HLA-DQB1*03:03:02:04	HLA-DQB1*03:03:02:02	HLA-DQB1*03:03:02:02	HLA-DQB1*03:03:02:04
HG02015	HLA-A*03:01:01:01	HLA-A*33:03:01:01	HLA-A*03:01:01:01	HLA-A*33:03:01:01	HLA-B*38:01:01:01	HLA-B*58:01:01:03	HLA-B*38:01:01:01	HLA-B*58:01:01:03	HLA-C*12:03:01:01	HLA-C*03:02:02:05	HLA-C*03:02:02:05	HLA-C*12:03:01:01	HLA-DRB1*16:02:01:01	HLA-DRB1*04:05:01:new	HLA-DRB1*04:05:01:04	HLA-DRB1*16:02:01:01	HLA-DQA1*01:02:02:01	HLA-DQA1*03:03:01:03	HLA-DQA1*01:02:02:01	HLA-DQA1*03:03:01:03	HLA-DQB1*05:02:01:01	HLA-DQB1*04:01:01:03	HLA-DQB1*04:01:01:03	HLA-DQB1*05:02:01:01
HG02027	HLA-A*11:01:01:01	HLA-A*02:03:01:01	HLA-A*02:03:01:01	HLA-A*11:01:01:01	HLA-B*15:02:01:01	HLA-B*15:25:01:01	HLA-B*15:02:01:01	HLA-B*15:25:01:01	HLA-C*08:01:01:01	HLA-C*04:03:01:01	HLA-C*04:03:01:01	HLA-C*08:01:01:01	HLA-DRB1*12:02:01:new	HLA-DRB1*12:02:01:new	HLA-DRB1*12:02:01:03	HLA-DRB1*12:02:01:03	HLA-DQA1*06:01:01:02	HLA-DQA1*06:01:01:02	HLA-DQA1*06:01:01:02	HLA-DQA1*06:01:01:02	HLA-DQB1*03:01:01:22	HLA-DQB1*03:01:01:22	HLA-DQB1*03:01:01:22	HLA-DQB1*03:01:01:22
HG02040	HLA-A*29:01:01:01	HLA-A*02:03:01:01	HLA-A*02:03:01:01	HLA-A*29:01:01:01	HLA-B*07:05:01:01	HLA-B*46:01:01:01	HLA-B*07:05:01:01	HLA-B*46:01:01:01	HLA-C*15:05:02:01	HLA-C*01:02:01:01	HLA-C*01:02:01:01	HLA-C*15:05:02:01	HLA-DRB1*10:01:01:03	HLA-DRB1*09:01:02:new	HLA-DRB1*09:01:02:03	HLA-DRB1*10:01:01:03	HLA-DQA1*01:05:01:01	HLA-DQA1*03:02:01:02	HLA-DQA1*01:05:01:01	HLA-DQA1*03:02:01:02	HLA-DQB1*05:01:01:02	HLA-DQB1*03:03:02:02	HLA-DQB1*03:03:02:02	HLA-DQB1*05:01:01:02
HG02055	HLA-A*30:01:01:01	HLA-A*23:01:01:01	HLA-A*23:01:01:01	HLA-A*30:01:01:01	HLA-B*42:02:01:02	HLA-B*07:02:01:14	HLA-B*07:02:01:14	HLA-B*42:02:01:02	HLA-C*17:01:01:02	HLA-C*07:02:01:01	HLA-C*07:02:01:01	HLA-C*17:01:01:02	HLA-DRB1*08:04:01:new	HLA-DRB1*11:02:01:new	HLA-DRB1*08:04:01:05	HLA-DRB1*11:02:01:04	HLA-DQA1*05:05:01:22	HLA-DQA1*05:05:01:30	HLA-DQA1*05:05:01:22	HLA-DQA1*05:05:01:30	HLA-DQB1*03:01:04:02	HLA-DQB1*03:19:01:01	HLA-DQB1*03:01:04:02	HLA-DQB1*03:19:01:01
HG02056	HLA-A*33:03:01:01	HLA-A*31:01:02:01	HLA-A*31:01:02:01	HLA-A*33:03:01:01	HLA-B*15:02:01:new	HLA-B*48:01:01:01	HLA-B*15:02:01:01	HLA-B*48:01:01:01	HLA-C*03:02:02:05	HLA-C*03:03:01:01	HLA-C*03:02:02:05	HLA-C*03:03:01:01	HLA-DRB1*13:12:01:new	HLA-DRB1*13:12:01:new	HLA-DRB1*13:12:01	HLA-DRB1*13:21:01:01	HLA-DQA1*05:03:01:02	HLA-DQA1*05:03:01:02	HLA-DQA1*05:03:01:02	HLA-DQA1*05:03:01:02	HLA-DQB1*03:01:01:01	HLA-DQB1*03:01:01:01	HLA-DQB1*03:01:01:01	HLA-DQB1*03:01:01:01
HG02071	HLA-A*02:07:01:01	HLA-A*24:07:01:01	HLA-A*02:07:01:01	HLA-A*24:07:01:01	HLA-B*15:12:01	HLA-B*35:05:01:01	HLA-B*15:12:01	HLA-B*35:05:01:01	HLA-C*03:03:01:01	HLA-C*04:01:01:14	HLA-C*03:03:01:01	HLA-C*04:01:01:14	HLA-DRB1*12:02:01:new	HLA-DRB1*12:02:01:new	HLA-DRB1*12:02:01:08	HLA-DRB1*12:02:01:11	HLA-DQA1*06:01:01:02	HLA-DQA1*06:01:01:02	HLA-DQA1*06:01:01:02	HLA-DQA1*06:01:01:02	HLA-DQB1*03:01:01:71	HLA-DQB1*03:01:01:22	HLA-DQB1*03:01:01:22	HLA-DQB1*03:01:01:71
HG02074	HLA-A*02:07:01:01	HLA-A*11:01:01:07	HLA-A*02:07:01:01	HLA-A*11:01:01:07	HLA-B*46:01:01:01	HLA-B*15:12:01	HLA-B*15:12:01	HLA-B*46:01:01:01	HLA-C*01:02:01:01	HLA-C*03:03:01:01	HLA-C*01:02:01:01	HLA-C*03:03:01:01	HLA-DRB1*14:54:01:10	HLA-DRB1*09:01:02:new	HLA-DRB1*09:01:02:03	HLA-DRB1*14:54:01:10	HLA-DQA1*01:04:01:01	HLA-DQA1*03:02:01:02	HLA-DQA1*01:04:01:01	HLA-DQA1*03:02:01:02	HLA-DQB1*05:02:01:01	HLA-DQB1*03:03:02:02	HLA-DQB1*03:03:02:02	HLA-DQB1*05:02:01:01
HG02080	HLA-A*33:03:01:01	HLA-A*01:01:01:01	HLA-A*01:01:01:01	HLA-A*33:03:01:01	HLA-B*58:01:01:03	HLA-B*57:01:01:01	HLA-B*57:01:01:01	HLA-B*58:01:01:03	HLA-C*03:02:02:05	HLA-C*06:02:01:01	HLA-C*03:02:02:05	HLA-C*06:02:01:01	HLA-DRB1*03:01:01:03	HLA-DRB1*07:01:01:new	HLA-DRB1*03:01:01:03	HLA-DRB1*07:01:01:02	HLA-DQA1*05:01:01:new	HLA-DQA1*02:01:01:01	HLA-DQA1*02:01:01:01	HLA-DQA1*05:01:01:01	HLA-DQB1*02:01:01:01	HLA-DQB1*03:03:02:01	HLA-DQB1*02:01:01:01	HLA-DQB1*03:03:02:01
HG02083	HLA-A*11:01:01:01	HLA-A*01:01:01:01	HLA-A*01:01:01:01	HLA-A*11:01:01:01	HLA-B*40:01:02:40	HLA-B*57:01:01:01	HLA-B*40:01:02:40	HLA-B*57:01:01:01	HLA-C*07:02:01:15	HLA-C*06:02:01:01	HLA-C*06:02:01:01	HLA-C*07:02:01:15	HLA-DRB1*12:02:01:new	HLA-DRB1*09:01:02:new	HLA-DRB1*09:01:02:03	HLA-DRB1*12:02:01:03	HLA-DQA1*06:01:01:02	HLA-DQA1*03:02:01:01	HLA-DQA1*03:02:01:01	HLA-DQA1*06:01:01:02	HLA-DQB1*03:01:01:22	HLA-DQB1*03:03:02:02	HLA-DQB1*03:01:01:22	HLA-DQB1*03:03:02:02
HG02109	HLA-A*23:01:01:01	HLA-A*33:03:01:01	HLA-A*23:01:01:01	HLA-A*33:03:01:01	HLA-B*15:16:01:02	HLA-B*45:01:01:03	HLA-B*15:16:01:02	HLA-B*45:01:01:03	HLA-C*14:02:01:02	HLA-C*16:01:01:01	HLA-C*14:02:01:02	HLA-C*16:01:01:01	HLA-DRB1*03:02:01:new	HLA-DRB1*08:06:01:new	HLA-DRB1*03:02:01:02	HLA-DRB1*08:06:01:02	HLA-DQA1*05:01:01:new	HLA-DQA1*05:05:01:15	HLA-DQA1*05:01:01:02	HLA-DQA1*05:05:01:15	HLA-DQB1*02:180:01:new	HLA-DQB1*03:01:01:05	HLA-DQB1*02:180:01	HLA-DQB1*03:01:01:05
HG02129	HLA-A*33:03:01:01	HLA-A*24:02:01:01	HLA-A*24:02:01:01	HLA-A*33:03:01:01	HLA-B*58:01:01:03	HLA-B*38:02:01:01	HLA-B*38:02:01:01	HLA-B*58:01:01:03	HLA-C*03:02:02:05	HLA-C*07:02:01:01	HLA-C*03:02:02:05	HLA-C*07:02:01:01	HLA-DRB1*13:02:01:03	HLA-DRB1*15:02:01:new	HLA-DRB1*13:02:01:03	HLA-DRB1*15:02:01:06	HLA-DQA1*01:02:01:23	HLA-DQA1*01:01:01:new	HLA-DQA1*01:01:01:07	HLA-DQA1*01:02:01:23	HLA-DQB1*06:09:01:01	HLA-DQB1*05:01:24:01	HLA-DQB1*05:01:24:01	HLA-DQB1*06:09:01:01
HG02132	HLA-A*26:01:01:01	HLA-A*29:01:01:01	HLA-A*26:01:01:01	HLA-A*29:01:01:01	HLA-B*15:11:01	HLA-B*55:02:01:04	HLA-B*15:11:01	HLA-B*55:02:01:04	HLA-C*03:03:01:01	HLA-C*01:02:01:01	HLA-C*01:02:01:01	HLA-C*03:03:01:01	HLA-DRB1*09:01:02:new	HLA-DRB1*04:05:01:new	HLA-DRB1*04:05:01:04	HLA-DRB1*09:01:02:03	HLA-DQA1*03:02:01:01	HLA-DQA1*03:03:01:03	HLA-DQA1*03:02:01:01	HLA-DQA1*03:03:01:03	HLA-DQB1*03:03:02:03	HLA-DQB1*04:01:01:03	HLA-DQB1*03:03:02:03	HLA-DQB1*04:01:01:03
HG02135	HLA-A*24:02:01:01	HLA-A*02:03:01:01	HLA-A*02:03:01:01	HLA-A*24:02:01:01	HLA-B*15:01:01:new	HLA-B*15:01:01:01	HLA-B*15:01:01:38	HLA-B*15:01:01:38	HLA-C*03:03:01:01	HLA-C*01:02:01:08	HLA-C*01:02:01:08	HLA-C*03:03:01:01	HLA-DRB1*15:02:01:new	HLA-DRB1*09:01:02:08	HLA-DRB1*09:01:02:08	HLA-DRB1*15:02:01:04	HLA-DQA1*01:02:01:03	HLA-DQA1*03:02:01:01	HLA-DQA1*01:02:01:03	HLA-DQA1*03:02:01:01	HLA-DQB1*06:02:01:01	HLA-DQB1*03:03:02:02	HLA-DQB1*03:03:02:02	HLA-DQB1*06:02:01:01
HG02145	HLA-A*01:01:01:01	HLA-A*33:01:01:01	HLA-A*01:01:01:01	HLA-A*33:01:01:01	HLA-B*15:18:01:new	HLA-B*78:01:01:02	HLA-B*15:18:01:10	HLA-B*78:01:01:02	HLA-C*07:01:01:131	HLA-C*16:01:01:01	HLA-C*07:01:01:131	HLA-C*16:01:01:01	HLA-DRB1*15:03:01:01	HLA-DRB1*13:01:01:new	HLA-DRB1*13:01:01:10	HLA-DRB1*15:03:01:01	HLA-DQA1*01:02:01:03	HLA-DQA1*01:03:01:10	HLA-DQA1*01:02:01:03	HLA-DQA1*01:03:01:10	HLA-DQB1*06:02:01:01	HLA-DQB1*06:03:01:02	HLA-DQB1*06:02:01:01	HLA-DQB1*06:03:01:02
HG02148	HLA-A*02:01:01:01	HLA-A*30:02:01:01	HLA-A*02:01:01:01	HLA-A*30:02:01:01	HLA-B*51:01:01:05	HLA-B*18:01:01:01	HLA-B*18:01:01:01	HLA-B*51:01:01:05	HLA-C*15:02:01:01	HLA-C*05:01:01:01	HLA-C*05:01:01:01	HLA-C*15:02:01:01	HLA-DRB1*14:02:01:new	HLA-DRB1*03:01:01:02	HLA-DRB1*03:01:01:02	HLA-DRB1*14:02:01:01	HLA-DQA1*05:03:01:01	HLA-DQA1*05:01:01:01	HLA-DQA1*05:01:01:01	HLA-DQA1*05:03:01:01	HLA-DQB1*03:01:01:01	HLA-DQB1*02:01:01:01	HLA-DQB1*02:01:01:01	HLA-DQB1*03:01:01:01
HG02155	HLA-A*11:01:01:new	HLA-A*02:01:01:01	HLA-A*02:01:01:01	HLA-A*11:01:01:01	HLA-B*13:01:01:11	HLA-B*40:02:01:01	HLA-B*13:01:01:11	HLA-B*40:02:01:01	HLA-C*03:04:01:02	HLA-C*15:02:01:01	HLA-C*03:04:01:02	HLA-C*15:02:01:01	HLA-DRB1*15:01:01:new	HLA-DRB1*15:01:01:new	HLA-DRB1*15:01:01:04	HLA-DRB1*15:01:01:04	HLA-DQA1*01:02:01:03	HLA-DQA1*01:02:01:03	HLA-DQA1*01:02:01:03	HLA-DQA1*01:02:01:03	HLA-DQB1*06:01:01:01	HLA-DQB1*06:01:01:01	HLA-DQB1*06:01:01:01	HLA-DQB1*06:01:01:01
HG02165	HLA-A*11:02:01:01	HLA-A*02:07:01:01	HLA-A*02:07:01:01	HLA-A*11:02:01:01	HLA-B*27:04:01	HLA-B*46:01:01:01	HLA-B*27:04:01	HLA-B*46:01:01:01	HLA-C*12:02:02:27	HLA-C*01:02:01:01	HLA-C*01:02:01:01	HLA-C*12:02:02:27	HLA-DRB1*14:54:01:10	HLA-DRB1*14:54:01:10	HLA-DRB1*14:05:01:02	HLA-DRB1*14:54:01:10	HLA-DQA1*01:04:01:01	HLA-DQA1*01:04:01:01	HLA-DQA1*01:04:01:01	HLA-DQA1*01:04:01:01	HLA-DQB1*05:02:01:01	HLA-DQB1*05:02:01:01	HLA-DQB1*05:02:01:01	HLA-DQB1*05:02:01:01
HG02178	HLA-A*11:02:01:01	HLA-A*11:01:01:25	HLA-A*11:01:01:25	HLA-A*11:02:01:01	HLA-B*46:01:01:01	HLA-B*52:01:01:01	HLA-B*46:01:01:01	HLA-B*52:01:01:01	HLA-C*01:02:01:01	HLA-C*07:02:01:01	HLA-C*01:02:01:01	HLA-C*07:02:01:01	HLA-DRB1*09:01:02:new	HLA-DRB1*15:02:01:new	HLA-DRB1*09:01:02:03	HLA-DRB1*15:02:01:05	HLA-DQA1*03:02:01:02	HLA-DQA1*01:01:01:07	HLA-DQA1*01:01:01:07	HLA-DQA1*03:02:01:02	HLA-DQB1*03:03:02:02	HLA-DQB1*05:01:24:01	HLA-DQB1*03:03:02:02	HLA-DQB1*05:01:24:01
HG02257	HLA-A*32:01:01:01	HLA-A*68:01:01:02	HLA-A*32:01:01:01	HLA-A*68:01:01:02	HLA-B*41:01:01:01	HLA-B*42:01:01:01	HLA-B*41:01:01:01	HLA-B*42:01:01:01	HLA-C*07:01:01:09	HLA-C*17:01:01:02	HLA-C*07:01:01:09	HLA-C*17:01:01:02	HLA-DRB1*13:05:01:new	HLA-DRB1*01:01:02:new	HLA-DRB1*01:01:02	HLA-DRB1*13:05:01:03	HLA-DQA1*05:05:01:01	HLA-DQA1*01:01:01:01	HLA-DQA1*01:01:01:01	HLA-DQA1*05:05:01:01	HLA-DQB1*03:01:01:03	HLA-DQB1*05:01:01:03	HLA-DQB1*03:01:01:03	HLA-DQB1*05:01:01:03
HG02258	HLA-A*34:02:01:01	HLA-A*34:02:01:01	HLA-A*34:02:01:01	HLA-A*34:02:01:01	HLA-B*53:01:01:01	HLA-B*07:02:01:new	HLA-B*07:02:01:118	HLA-B*53:01:01:01	HLA-C*04:01:01:75	HLA-C*15:05:02:01	HLA-C*04:01:01:75	HLA-C*15:05:02:01	HLA-DRB1*15:03:01:03	HLA-DRB1*15:03:01:new	HLA-DRB1*15:03:01:01	HLA-DRB1*15:03:01:03	HLA-DQA1*01:02:01:03	HLA-DQA1*01:02:01:03	HLA-DQA1*01:02:01:03	HLA-DQA1*01:02:01:03	HLA-DQB1*06:02:01:01	HLA-DQB1*05:03:01:05	HLA-DQB1*05:03:01:05	HLA-DQB1*06:02:01:01
HG02273	HLA-A*02:01:01:01	HLA-A*02:01:01:01	HLA-A*02:01:01:01	HLA-A*02:01:01:01	HLA-B*15:04:01:02	HLA-B*15:04:01:02	HLA-B*15:04:01:02	HLA-B*15:04:01:02	HLA-C*01:02:01:01	HLA-C*01:02:01:01	HLA-C*01:02:01:01	HLA-C*01:02:01:01	HLA-DRB1*04:03:01:new	HLA-DRB1*14:02:01:new	HLA-DRB1*04:03:01:03	HLA-DRB1*14:02:01:01	HLA-DQA1*03:01:01:01	HLA-DQA1*05:03:01:01	HLA-DQA1*03:01:01:01	HLA-DQA1*05:03:01:01	HLA-DQB1*03:02:01:01	HLA-DQB1*03:01:01:01	HLA-DQB1*03:01:01:01	HLA-DQB1*03:02:01:01
HG02280	HLA-A*30:01:01:01	HLA-A*74:01:01:01	HLA-A*30:01:01:01	HLA-A*74:01:01:01	HLA-B*35:01:01:06	HLA-B*15:16:01:02	HLA-B*15:16:01:02	HLA-B*35:01:01:06	HLA-C*04:01:01:14	HLA-C*16:01:01:01	HLA-C*04:01:01:14	HLA-C*16:01:01:01	HLA-DRB1*13:03:01:new	HLA-DRB1*01:02:01:01	HLA-DRB1*01:02:01:01	HLA-DRB1*13:03:01:01	HLA-DQA1*05:05:01:16	HLA-DQA1*01:01:02:01	HLA-DQA1*01:01:02:01	HLA-DQA1*05:05:01:16	HLA-DQB1*03:01:01:03	HLA-DQB1*05:01:01:01	HLA-DQB1*03:01:01:03	HLA-DQB1*05:01:01:01
HG02293	HLA-A*68:17:01	HLA-A*02:01:01:01	HLA-A*02:01:01:01	HLA-A*68:17:01	HLA-B*39:06:01:01	HLA-B*15:05:01:01	HLA-B*15:05:01:01	HLA-B*39:06:01:01	HLA-C*07:02:01:01	HLA-C*01:02:01:01	HLA-C*01:02:01:01	HLA-C*07:02:01:01	HLA-DRB1*09:01:02:new	HLA-DRB1*04:07:01:new	HLA-DRB1*04:07:01:02	HLA-DRB1*09:01:02:03	HLA-DQA1*03:02:01:01	HLA-DQA1*03:01:01:01	HLA-DQA1*03:01:01:01	HLA-DQA1*03:02:01:01	HLA-DQB1*03:03:02:04	HLA-DQB1*03:02:01:01	HLA-DQB1*03:02:01:01	HLA-DQB1*03:03:02:04
HG02300	HLA-A*02:39	HLA-A*02:01:01:01	HLA-A*02:01:01:01	HLA-A*02:39	HLA-B*51:01:01:05	HLA-B*48:01:01:01	HLA-B*48:01:01:01	HLA-B*51:01:01:05	HLA-C*15:02:01:01	HLA-C*08:03:01:01	HLA-C*08:03:01:01	HLA-C*15:02:01:01	HLA-DRB1*04:03:01:new	HLA-DRB1*09:01:02:new	HLA-DRB1*04:03:01:05	HLA-DRB1*09:01:02:03	HLA-DQA1*03:01:01:01	HLA-DQA1*03:02:01:01	HLA-DQA1*03:01:01:01	HLA-DQA1*03:02:01:01	HLA-DQB1*03:02:01:01	HLA-DQB1*03:03:02:02	HLA-DQB1*03:02:01:01	HLA-DQB1*03:03:02:02
HG02391	HLA-A*11:01:01:01	HLA-A*11:02:01:01	HLA-A*11:01:01:01	HLA-A*11:02:01:01	HLA-B*13:01:01:01	HLA-B*40:01:02:04	HLA-B*13:01:01:01	HLA-B*40:01:02:04	HLA-C*03:04:01:02	HLA-C*07:02:01:01	HLA-C*03:04:01:02	HLA-C*07:02:01:01	HLA-DRB1*16:02:01:05	HLA-DRB1*15:01:01:03	HLA-DRB1*15:01:01:03	HLA-DRB1*16:02:01:05	HLA-DQA1*01:02:02:01	HLA-DQA1*01:02:01:03	HLA-DQA1*01:02:01:03	HLA-DQA1*01:02:02:01	HLA-DQB1*05:02:01:01	HLA-DQB1*05:02:01:01	HLA-DQB1*05:02:01:01	HLA-DQB1*05:02:01:01
HG02392	HLA-A*11:01:01:01	HLA-A*24:07:01:01	HLA-A*11:01:01:01	HLA-A*24:07:01:01	HLA-B*27:06:01:01	HLA-B*40:01:02:04	HLA-B*27:06:01:01	HLA-B*40:01:02:04	HLA-C*03:04:01:02	HLA-C*04:01:01:14	HLA-C*03:04:01:02	HLA-C*04:01:01:14	HLA-DRB1*15:02:01:new	HLA-DRB1*15:01:01:03	HLA-DRB1*15:01:01:03	HLA-DRB1*15:02:01:05	HLA-DQA1*01:01:01:07	HLA-DQA1*01:02:02:01	HLA-DQA1*01:01:01:07	HLA-DQA1*01:02:02:01	HLA-DQB1*05:01:24:01	HLA-DQB1*05:02:02:new	HLA-DQB1*05:01:24:01	HLA-DQB1*05:02:02
HG02451	HLA-A*23:01:01:01	HLA-A*74:01:01:01	HLA-A*23:01:01:01	HLA-A*74:01:01:01	HLA-B*15:03:01:02	HLA-B*35:01:01:06	HLA-B*15:03:01:02	HLA-B*35:01:01:06	HLA-C*02:10:01:01	HLA-C*04:01:01:14	HLA-C*02:10:01:01	HLA-C*04:01:01:14	HLA-DRB1*11:01:02:new	HLA-DRB1*15:03:01:03	HLA-DRB1*11:01:02:03	HLA-DRB1*15:03:01:03	HLA-DQA1*01:02:01:03	HLA-DQA1*01:02:01:03	HLA-DQA1*01:02:01:03	HLA-DQA1*01:02:01:03	HLA-DQB1*06:02:01:04	HLA-DQB1*06:02:01:01	HLA-DQB1*06:02:01:01	HLA-DQB1*06:02:01:04
HG02486	HLA-A*74:01:01:01	HLA-A*30:01:01:01	HLA-A*30:01:01:01	HLA-A*74:01:01:01	HLA-B*15:03:01:02	HLA-B*42:01:01:01	HLA-B*15:03:01:02	HLA-B*42:01:01:01	HLA-C*02:10:01:01	HLA-C*17:01:01:02	HLA-C*02:10:01:01	HLA-C*17:01:01:02	HLA-DRB1*15:03:01:03	HLA-DRB1*03:02:01:new	HLA-DRB1*03:02:01:01	HLA-DRB1*15:03:01:03	HLA-DQA1*01:02:01:03	HLA-DQA1*04:01:01:05	HLA-DQA1*01:02:01:03	HLA-DQA1*04:01:01:05	HLA-DQB1*06:02:01:01	HLA-DQB1*04:02:01:08	HLA-DQB1*04:02:01:08	HLA-DQB1*06:02:01:01
HG02514	HLA-A*33:03:01:new	HLA-A*11:01:01:01	HLA-A*11:01:01:01	HLA-A*33:03:01:01	HLA-B*44:03:02:04	HLA-B*15:02:01:01	HLA-B*15:02:01:01	HLA-B*44:03:02:04	HLA-C*07:06:01:01	HLA-C*08:01:01:01	HLA-C*07:06:01:01	HLA-C*08:01:01:01	HLA-DRB1*07:01:01:new	HLA-DRB1*12:02:01:new	HLA-DRB1*07:01:01:26	HLA-DRB1*12:02:01:03	HLA-DQA1*02:01:01:01	HLA-DQA1*06:01:01:02	HLA-DQA1*02:01:01:01	HLA-DQA1*06:01:01:02	HLA-DQB1*02:02:01:07	HLA-DQB1*03:01:01:22	HLA-DQB1*02:02:01:07	HLA-DQB1*03:01:01:22
HG02523	HLA-A*11:01:01:01	HLA-A*02:07:01:01	HLA-A*02:07:01:01	HLA-A*11:01:01:01	HLA-B*07:05:01:01	HLA-B*46:01:01:01	HLA-B*07:05:01:01	HLA-B*46:01:01:01	HLA-C*15:05:02:01	HLA-C*01:02:01:01	HLA-C*01:02:01:01	HLA-C*15:05:02:01	HLA-DRB1*10:01:01:03	HLA-DRB1*09:01:02:new	HLA-DRB1*09:01:02:03	HLA-DRB1*10:01:01:03	HLA-DQA1*01:05:01:01	HLA-DQA1*03:02:01:02	HLA-DQA1*01:05:01:01	HLA-DQA1*03:02:01:02	HLA-DQB1*05:01:01:02	HLA-DQB1*03:03:02:02	HLA-DQB1*03:03:02:02	HLA-DQB1*05:01:01:02
HG02559	HLA-A*01:01:01:01	HLA-A*66:01:01:01	HLA-A*01:01:01:01	HLA-A*66:01:01:01	HLA-B*15:01:01:01	HLA-B*51:01:01:10	HLA-B*15:01:01:01	HLA-B*51:01:01:10	HLA-C*03:04:01:01	HLA-C*18:02:01:01	HLA-C*03:04:01:01	HLA-C*18:02:01:01	HLA-DRB1*04:01:01:new	HLA-DRB1*12:01:01:new	HLA-DRB1*04:01:01:01	HLA-DRB1*12:01:01:07	HLA-DQA1*03:01:01:01	HLA-DQA1*05:05:01:new	HLA-DQA1*03:01:01:01	HLA-DQA1*05:05:01:28	HLA-DQB1*03:02:01:01	HLA-DQB1*03:01:01:03	HLA-DQB1*03:01:01:03	HLA-DQB1*03:02:01:01
HG02572	HLA-A*68:02:01:01	HLA-A*34:02:01:01	HLA-A*34:02:01:01	HLA-A*68:02:01:01	HLA-B*27:03	HLA-B*78:01:01:new	HLA-B*27:03	HLA-B*78:01:01:02	HLA-C*02:02:02:43	HLA-C*02:10:01:01	HLA-C*02:02:02:43	HLA-C*02:10:01:01	HLA-DRB1*03:01:01:new	HLA-DRB1*13:02:01:new	HLA-DRB1*03:01:01:02	HLA-DRB1*13:02:01:07	HLA-DQA1*05:01:01:new	HLA-DQA1*01:02:01:14	HLA-DQA1*01:02:01:14	HLA-DQA1*05:01:01:01	HLA-DQB1*02:01:01:01	HLA-DQB1*06:04:01:01	HLA-DQB1*02:01:01:01	HLA-DQB1*06:04:01:01
HG02583	HLA-A*30:01:01:01	HLA-A*26:01:01:01	HLA-A*26:01:01:01	HLA-A*30:01:01:01	HLA-B*42:02:01:02	HLA-B*41:02:01:01	HLA-B*41:02:01:01	HLA-B*42:02:01:02	HLA-C*17:01:01:02	HLA-C*17:01:01:30	HLA-C*17:01:01:02	HLA-C*17:01:01:02	HLA-DRB1*10:01:01:03	HLA-DRB1*01:02:01:01	HLA-DRB1*01:02:01:01	HLA-DRB1*10:01:01:03	HLA-DQA1*01:05:01:02	HLA-DQA1*01:01:02:01	HLA-DQA1*01:01:02:01	HLA-DQA1*01:05:01:02	HLA-DQB1*05:01:01:37	HLA-DQB1*05:01:01:01	HLA-DQB1*05:01:01:01	HLA-DQB1*05:01:01:37
HG02602	HLA-A*02:05:01:01	HLA-A*68:01:02:01	HLA-A*02:05:01:01	HLA-A*68:01:02:01	HLA-B*44:02:01:01	HLA-B*49:01:01:04	HLA-B*44:02:01:01	HLA-B*49:01:01:04	HLA-C*05:01:01:03	HLA-C*07:01:01:16	HLA-C*05:01:01:03	HLA-C*07:01:01:16	HLA-DRB1*07:01:01:02	HLA-DRB1*14:04:01:new	HLA-DRB1*07:01:01:02	HLA-DRB1*14:04:01:02	HLA-DQA1*02:01:01:01	HLA-DQA1*01:04:02:new	HLA-DQA1*01:04:02:01	HLA-DQA1*02:01:01:01	HLA-DQB1*03:03:02:01	HLA-DQB1*05:03:01:01	HLA-DQB1*03:03:02:01	HLA-DQB1*05:03:01:01
HG02615	HLA-A*30:01:01:10	HLA-A*23:01:01:01	HLA-A*23:01:01:01	HLA-A*30:01:01:10	HLA-B*52:01:02:02	HLA-B*44:03:01:01	HLA-B*44:03:01:01	HLA-B*52:01:02:02	HLA-C*16:01:01:new	HLA-C*06:02:01:new	HLA-C*06:02:01:01	HLA-C*16:01:01:01	HLA-DRB1*13:02:01:new	HLA-DRB1*13:02:01:new	HLA-DRB1*13:02:01:03	HLA-DRB1*13:02:01:07	HLA-DQA1*01:02:01:14	HLA-DQA1*01:02:01:04	HLA-DQA1*01:02:01:04	HLA-DQA1*01:02:01:14	HLA-DQB1*05:01:01:03	HLA-DQB1*06:04:01:01	HLA-DQB1*05:01:01:03	HLA-DQB1*06:04:01:01
HG02622	HLA-A*68:02:01:01	HLA-A*74:01:01:01	HLA-A*68:02:01:01	HLA-A*74:01:01:01	HLA-B*15:03:01:02	HLA-B*50:01:01:01	HLA-B*15:03:01:02	HLA-B*50:01:01:01	HLA-C*02:10:01:01	HLA-C*06:02:01:01	HLA-C*02:10:01:01	HLA-C*06:02:01:01	HLA-DRB1*07:01:01:new	HLA-DRB1*09:01:02:new	HLA-DRB1*07:01:01:01	HLA-DRB1*09:01:02:07	HLA-DQA1*02:01:01:new	HLA-DQA1*03:03:01:new	HLA-DQA1*02:01:01:01	HLA-DQA1*03:03:01:01	HLA-DQB1*02:02:01:01	HLA-DQB1*02:02:01:21	HLA-DQB1*02:02:01:01	HLA-DQB1*02:02:01:21
HG02630	HLA-A*02:01:01:01	HLA-A*03:01:01:05	HLA-A*02:01:01:01	HLA-A*03:01:01:05	HLA-B*41:02:01:01	HLA-B*53:01:01:01	HLA-B*41:02:01:01	HLA-B*53:01:01:01	HLA-C*17:01:01:30	HLA-C*04:01:01:75	HLA-C*04:01:01:75	HLA-C*17:01:01:30	HLA-DRB1*09:01:02:07	HLA-DRB1*09:01:02:new	HLA-DRB1*09:01:02:07	HLA-DRB1*09:01:02:07	HLA-DQA1*03:03:01:01	HLA-DQA1*03:03:01:01	HLA-DQA1*03:03:01:01	HLA-DQA1*03:03:01:01	HLA-DQB1*02:02:01:02	HLA-DQB1*02:02:01:02	HLA-DQB1*02:02:01:02	HLA-DQB1*02:02:01:02
HG02647	HLA-A*34:02:01:01	HLA-A*23:01:01:01	HLA-A*23:01:01:01	HLA-A*34:02:01:01	HLA-B*53:01:01:01	HLA-B*39:10:01:new	HLA-B*39:10:01	HLA-B*53:01:01:01	HLA-C*06:02:01:new	HLA-C*05:01:01:02	HLA-C*05:01:01:02	HLA-C*06:02:01:01	HLA-DRB1*14:54:01:new	HLA-DRB1*07:01:01:01	HLA-DRB1*07:01:01:01	HLA-DRB1*14:54:01:08	HLA-DQA1*01:05:02:01	HLA-DQA1*02:01:01:01	HLA-DQA1*01:05:02:01	HLA-DQA1*02:01:01:01	HLA-DQB1*05:03:01:01	HLA-DQB1*02:02:01:01	HLA-DQB1*02:02:01:01	HLA-DQB1*05:03:01:01
HG02668	HLA-A*30:02:01:01	HLA-A*68:01:01:02	HLA-A*30:02:01:01	HLA-A*68:01:01:02	HLA-B*52:01:02:02	HLA-B*15:03:01:02	HLA-B*15:03:01:02	HLA-B*52:01:02:02	HLA-C*01:02:01:01	HLA-C*02:10:01:01	HLA-C*01:02:01:01	HLA-C*02:10:01:01	HLA-DRB1*13:03:01:new	HLA-DRB1*11:01:02:new	HLA-DRB1*11:01:02:03	HLA-DRB1*13:03:01:01	HLA-DQA1*05:05:01:35	HLA-DQA1*01:02:01:03	HLA-DQA1*01:02:01:03	HLA-DQA1*05:05:01:35	HLA-DQB1*03:09	HLA-DQB1*06:02:01:04	HLA-DQB1*03:09	HLA-DQB1*06:02:01:04
HG02698	HLA-A*32:01:01:01	HLA-A*68:01:01:02	HLA-A*32:01:01:01	HLA-A*68:01:01:02	HLA-B*40:06:01:13	HLA-B*15:220:01:01	HLA-B*15:220:01:01	HLA-B*40:06:01:13	HLA-C*15:02:01:01	HLA-C*04:01:01:new	HLA-C*04:01:01:14	HLA-C*15:02:01:01	HLA-DRB1*15:01:01:03	HLA-DRB1*13:02:01:new	HLA-DRB1*13:02:01:02	HLA-DRB1*15:01:01:03	HLA-DQA1*01:03:01:01	HLA-DQA1*01:02:01:17	HLA-DQA1*01:02:01:17	HLA-DQA1*01:03:01:01	HLA-DQB1*06:01:01:01	HLA-DQB1*06:04:01:01	HLA-DQB1*06:01:01:01	HLA-DQB1*06:04:01:01
HG02717	HLA-A*66:01:01:01	HLA-A*30:02:01:01	HLA-A*30:02:01:01	HLA-A*66:01:01:01	HLA-B*45:01:01:03	HLA-B*15:03:01:01	HLA-B*15:03:01:01	HLA-B*45:01:01:03	HLA-C*16:01:01:01	HLA-C*04:01:01:14	HLA-C*04:01:01:14	HLA-C*16:01:01:01	HLA-DRB1*03:02:01:new	HLA-DRB1*09:01:02:new	HLA-DRB1*03:02:01:02	HLA-DRB1*09:01:02:07	HLA-DQA1*05:01:01:new	HLA-DQA1*03:03:01:new	HLA-DQA1*03:03:01:01	HLA-DQA1*05:01:01:02	HLA-DQB1*02:180:02:new	HLA-DQB1*02:02:01:21	HLA-DQB1*02:02:01:21	HLA-DQB1*02:180:02
HG02723	HLA-A*26:01:01:13	HLA-A*33:01:01:01	HLA-A*26:01:01:13	HLA-A*33:01:01:01	HLA-B*08:01:01:01	HLA-B*49:01:01:01	HLA-B*08:01:01:01	HLA-B*49:01:01:01	HLA-C*03:04:01:13	HLA-C*07:01:01:16	HLA-C*03:04:01:13	HLA-C*07:01:01:16	HLA-DRB1*13:04:00:new	HLA-DRB1*07:01:01:new	HLA-DRB1*07:01:01:01	HLA-DRB1*13:04	HLA-DQA1*05:05:01:new	HLA-DQA1*02:01:01:new	HLA-DQA1*02:01:01:01	HLA-DQA1*05:05:01:36	HLA-DQB1*03:19:01:01	HLA-DQB1*02:02:01:01	HLA-DQB1*02:02:01:01	HLA-DQB1*03:19:01:01
HG02735	HLA-A*11:01:01:01	HLA-A*33:03:01:01	HLA-A*11:01:01:01	HLA-A*33:03:01:01	HLA-B*44:03:02:new	HLA-B*58:01:01:03	HLA-B*44:03:02:06	HLA-B*58:01:01:03	HLA-C*07:06:01:01	HLA-C*03:02:02:05	HLA-C*03:02:02:05	HLA-C*07:06:01:01	HLA-DRB1*07:01:01:new	HLA-DRB1*03:01:01:03	HLA-DRB1*03:01:01:03	HLA-DRB1*07:01:01:26	HLA-DQA1*02:01:01:01	HLA-DQA1*05:01:01:new	HLA-DQA1*02:01:01:01	HLA-DQA1*05:01:01:01	HLA-DQB1*02:02:01:01	HLA-DQB1*02:01:01:01	HLA-DQB1*02:01:01:01	HLA-DQB1*02:02:01:01
HG02738	HLA-A*26:01:01:01	HLA-A*23:01:01:01	HLA-A*23:01:01:01	HLA-A*26:01:01:01	HLA-B*08:01:01:02	HLA-B*50:01:01:01	HLA-B*08:01:01:02	HLA-B*50:01:01:01	HLA-C*07:02:01:01	HLA-C*06:02:01:02	HLA-C*06:02:01:02	HLA-C*07:02:01:01	HLA-DRB1*03:01:01:03	HLA-DRB1*03:01:01:03	HLA-DRB1*03:01:01:03	HLA-DRB1*03:01:01:03	HLA-DQA1*05:01:01:new	HLA-DQA1*05:01:01:new	HLA-DQA1*05:01:01:01	HLA-DQA1*05:01:01:01	HLA-DQB1*02:01:01:01	HLA-DQB1*02:01:01:01	HLA-DQB1*02:01:01:01	HLA-DQB1*02:01:01:01
HG02809	HLA-A*26:01:01:13	HLA-A*30:02:01:02	HLA-A*26:01:01:13	HLA-A*30:02:01:02	HLA-B*08:01:01:01	HLA-B*57:03:01:new	HLA-B*08:01:01:01	HLA-B*57:03:01:11	HLA-C*03:04:01:13	HLA-C*07:28	HLA-C*03:04:01:13	HLA-C*07:28	HLA-DRB1*13:04:00:new	HLA-DRB1*04:01:01:new	HLA-DRB1*04:01:01:16	HLA-DRB1*13:04	HLA-DQA1*05:05:01:new	HLA-DQA1*03:03:01:01	HLA-DQA1*03:03:01:01	HLA-DQA1*05:05:01:36	HLA-DQB1*03:19:01:01	HLA-DQB1*03:02:01:01	HLA-DQB1*03:02:01:01	HLA-DQB1*03:19:01:01
HG02818	HLA-A*33:03:01:01	HLA-A*02:01:01:new	HLA-A*02:01:01:01	HLA-A*33:03:01:01	HLA-B*58:01:01:03	HLA-B*53:01:01:01	HLA-B*53:01:01:01	HLA-B*58:01:01:03	HLA-C*03:02:02:05	HLA-C*04:01:01:75	HLA-C*03:02:02:05	HLA-C*04:01:01:75	HLA-DRB1*13:01:01:new	HLA-DRB1*11:01:02:new	HLA-DRB1*11:01:02:04	HLA-DRB1*13:01:01:10	HLA-DQA1*01:03:01:10	HLA-DQA1*05:05:01:35	HLA-DQA1*01:03:01:10	HLA-DQA1*05:05:01:35	HLA-DQB1*06:03:01:02	HLA-DQB1*03:19:01:new	HLA-DQB1*03:19:01:01	HLA-DQB1*06:03:01:02
HG02841	HLA-A*30:02:01:03	HLA-A*26:01:01:01	HLA-A*26:01:01:01	HLA-A*30:02:01:03	HLA-B*08:01:01:01	HLA-B*58:01:01:01	HLA-B*08:01:01:01	HLA-B*58:01:01:01	HLA-C*07:01:01:01	HLA-C*07:18:01:01	HLA-C*07:01:01:01	HLA-C*07:18:01:01	HLA-DRB1*13:01:01:new	HLA-DRB1*04:05:01:new	HLA-DRB1*04:05:01:05	HLA-DRB1*13:01:01:10	HLA-DQA1*03:03:01:01	HLA-DQA1*03:03:01:01	HLA-DQA1*03:03:01:01	HLA-DQA1*03:03:01:01	HLA-DQB1*03:02:01:01	HLA-DQB1*03:02:01:01	HLA-DQB1*03:02:01:01	HLA-DQB1*03:02:01:01
HG02886	HLA-A*30:02:01:02	HLA-A*31:01:02:new	HLA-A*30:02:01:02	HLA-A*31:01:02:01	HLA-B*51:01:01:10	HLA-B*35:01:01:06	HLA-B*35:01:01:06	HLA-B*51:01:01:10	HLA-C*16:01:01:01	HLA-C*04:01:01:14	HLA-C*04:01:01:14	HLA-C*16:01:01:01	HLA-DRB1*03:02:01:new	HLA-DRB1*09:01:02:new	HLA-DRB1*03:02:01:01	HLA-DRB1*09:01:02:07	HLA-DQA1*04:01:01:05	HLA-DQA1*03:03:01:01	HLA-DQA1*03:03:01:01	HLA-DQA1*04:01:01:05	HLA-DQB1*04:02:01:08	HLA-DQB1*02:02:01:02	HLA-DQB1*02:02:01:02	HLA-DQB1*04:02:01:08
HG02922	HLA-A*02:01:01:01	HLA-A*30:01:01:01	HLA-A*02:01:01:01	HLA-A*30:01:01:01	HLA-B*18:01:01:new	HLA-B*15:10:01:01	HLA-B*15:10:01:01	HLA-B*18:01:01:52	HLA-C*07:04:01:01	HLA-C*17:01:01:02	HLA-C*07:04:01:01	HLA-C*17:01:01:02	HLA-DRB1*11:01:02:03	HLA-DRB1*08:04:01:01	HLA-DRB1*08:04:01:01	HLA-DRB1*11:01:02:03	HLA-DQA1*01:02:01:03	HLA-DQA1*04:01:02:02	HLA-DQA1*01:02:01:03	HLA-DQA1*04:01:02:02	HLA-DQB1*06:02:01:06	HLA-DQB1*03:19:01:01	HLA-DQB1*03:19:01:01	HLA-DQB1*06:02:01:06
HG02965	HLA-A*30:01:01:01	HLA-A*02:01:01:01	HLA-A*02:01:01:01	HLA-A*30:01:01:01	HLA-B*35:01:01:05	HLA-B*35:01:01:05	HLA-B*35:01:01:05	HLA-B*35:01:01:05	HLA-C*16:01:01:01	HLA-C*16:01:01:01	HLA-C*16:01:01:01	HLA-C*16:01:01:01	HLA-DRB1*03:02:01:new	HLA-DRB1*08:04:01:01	HLA-DRB1*03:02:01:01	HLA-DRB1*08:04:01:01	HLA-DQA1*04:01:01:05	HLA-DQA1*04:01:02:02	HLA-DQA1*04:01:01:05	HLA-DQA1*04:01:02:02	HLA-DQB1*04:02:01:08	HLA-DQB1*03:19:01:01	HLA-DQB1*03:19:01:01	HLA-DQB1*04:02:01:08
HG02976	HLA-A*03:01:01:01	HLA-A*01:01:01:01	HLA-A*01:01:01:01	HLA-A*03:01:01:01	HLA-B*15:10:01:01	HLA-B*15:03:01:02	HLA-B*15:03:01:02	HLA-B*15:10:01:01	HLA-C*04:01:01:14	HLA-C*02:10:01:01	HLA-C*02:10:01:01	HLA-C*04:01:01:14	HLA-DRB1*15:03:01:03	HLA-DRB1*11:10:01:new	HLA-DRB1*11:10:01	HLA-DRB1*15:03:01:03	HLA-DQA1*01:02:01:02	HLA-DQA1*01:02:01:03	HLA-DQA1*01:02:01:02	HLA-DQA1*01:02:01:03	HLA-DQB1*06:02:01:01	HLA-DQB1*06:02:01:04	HLA-DQB1*06:02:01:01	HLA-DQB1*06:02:01:04
HG02984	HLA-A*02:01:01:01	HLA-A*02:02:01:02	HLA-A*02:01:01:01	HLA-A*02:02:01:02	HLA-B*58:01:01:new	HLA-B*58:01:01:01	HLA-B*58:01:01:01	HLA-B*58:01:01:01	HLA-C*07:18:01:01	HLA-C*07:18:01:01	HLA-C*07:18:01:01	HLA-C*07:18:01:01	HLA-DRB1*11:01:02:new	HLA-DRB1*10:01:01:new	HLA-DRB1*10:01:01:03	HLA-DRB1*11:01:02:04	HLA-DQA1*01:02:01:03	HLA-DQA1*01:05:01:02	HLA-DQA1*01:02:01:03	HLA-DQA1*01:05:01:02	HLA-DQB1*05:02:01:new	HLA-DQB1*05:01:01:02	HLA-DQB1*05:01:01:02	HLA-DQB1*05:02:01:08
HG03017	HLA-A*24:02:01:01	HLA-A*11:01:01:01	HLA-A*11:01:01:01	HLA-A*24:02:01:01	HLA-B*15:08:01:01	HLA-B*15:02:01:01	HLA-B*15:02:01:01	HLA-B*15:08:01:01	HLA-C*01:02:01:01	HLA-C*08:01:01:01	HLA-C*01:02:01:01	HLA-C*08:01:01:01	HLA-DRB1*08:02:01:new	HLA-DRB1*15:01:01:03	HLA-DRB1*08:02:01:01	HLA-DRB1*15:01:01:03	HLA-DQA1*04:01:01:02	HLA-DQA1*01:02:01:03	HLA-DQA1*01:02:01:03	HLA-DQA1*04:01:01:02	HLA-DQB1*04:02:01:04	HLA-DQB1*06:01:01:01	HLA-DQB1*04:02:01:04	HLA-DQB1*06:01:01:01
HG03041	HLA-A*33:03:01:03	HLA-A*02:01:01:01	HLA-A*02:01:01:01	HLA-A*33:03:01:03	HLA-B*53:01:01:01	HLA-B*53:01:01:01	HLA-B*53:01:01:01	HLA-B*53:01:01:01	HLA-C*04:01:01:75	HLA-C*04:01:01:75	HLA-C*04:01:01:75	HLA-C*04:01:01:75	HLA-DRB1*08:04:01:01	HLA-DRB1*15:03:01:03	HLA-DRB1*08:04:01:01	HLA-DRB1*15:03:01:03	HLA-DQA1*04:01:02:02	HLA-DQA1*01:02:01:03	HLA-DQA1*01:02:01:03	HLA-DQA1*04:01:02:02	HLA-DQB1*03:19:01:01	HLA-DQB1*06:02:01:01	HLA-DQB1*03:19:01:01	HLA-DQB1*06:02:01:01
HG03050	HLA-A*23:01:01:01	HLA-A*30:01:01:01	HLA-A*23:01:01:01	HLA-A*30:01:01:01	HLA-B*53:01:01:01	HLA-B*42:01:01:01	HLA-B*42:01:01:01	HLA-B*53:01:01:01	HLA-C*06:02:01:new	HLA-C*17:01:01:02	HLA-C*06:02:01:01	HLA-C*17:01:01:02	HLA-DRB1*09:01:02:new	HLA-DRB1*03:02:01:new	HLA-DRB1*03:02:01:01	HLA-DRB1*09:01:02:07	HLA-DQA1*03:03:01:01	HLA-DQA1*04:01:01:05	HLA-DQA1*03:03:01:01	HLA-DQA1*04:01:01:05	HLA-DQB1*02:02:01:02	HLA-DQB1*04:02:01:08	HLA-DQB1*02:02:01:02	HLA-DQB1*04:02:01:08
HG03098	HLA-A*30:01:01:01	HLA-A*02:02:01:01	HLA-A*02:02:01:01	HLA-A*30:01:01:01	HLA-B*42:01:01:01	HLA-B*27:03	HLA-B*27:03	HLA-B*42:01:01:01	HLA-C*17:01:01:02	HLA-C*02:02:02:43	HLA-C*02:02:02:43	HLA-C*17:01:01:02	HLA-DRB1*09:01:02:new	HLA-DRB1*04:05:01:new	HLA-DRB1*04:05:01:07	HLA-DRB1*09:01:02:07	HLA-DQA1*03:03:01:01	HLA-DQA1*03:03:01:01	HLA-DQA1*03:03:01:01	HLA-DQA1*03:03:01:01	HLA-DQB1*02:02:01:02	HLA-DQB1*03:02:01:new	HLA-DQB1*02:02:01:02	HLA-DQB1*03:02:01:01
HG03130	HLA-A*02:01:01:01	HLA-A*68:02:01:01	HLA-A*02:01:01:01	HLA-A*68:02:01:01	HLA-B*35:01:01:05	HLA-B*15:03:01:new	HLA-B*15:03:01:02	HLA-B*35:01:01:05	HLA-C*16:01:01:01	HLA-C*02:10:01:01	HLA-C*02:10:01:01	HLA-C*16:01:01:01	HLA-DRB1*01:02:01:01	HLA-DRB1*13:03:01:new	HLA-DRB1*01:02:01:01	HLA-DRB1*13:03:01:03	HLA-DQA1*01:01:02:01	HLA-DQA1*03:03:01:15	HLA-DQA1*01:01:02:01	HLA-DQA1*03:03:01:15	HLA-DQB1*05:01:01:01	HLA-DQB1*02:02:01:02	HLA-DQB1*02:02:01:02	HLA-DQB1*05:01:01:01
HG03139	HLA-A*34:02:01:01	HLA-A*02:01:01:01	HLA-A*02:01:01:01	HLA-A*34:02:01:01	HLA-B*42:01:01:01	HLA-B*51:01:01:10	HLA-B*42:01:01:01	HLA-B*51:01:01:10	HLA-C*17:01:01:02	HLA-C*16:01:01:01	HLA-C*16:01:01:01	HLA-C*17:01:01:02	HLA-DRB1*08:04:01:01	HLA-DRB1*15:03:01:03	HLA-DRB1*08:04:01:01	HLA-DRB1*15:03:01:03	HLA-DQA1*04:01:02:02	HLA-DQA1*01:02:01:03	HLA-DQA1*01:02:01:03	HLA-DQA1*04:01:02:02	HLA-DQB1*03:19:01:01	HLA-DQB1*06:02:01:01	HLA-DQB1*03:19:01:01	HLA-DQB1*06:02:01:01
HG03195	HLA-A*02:01:01:01	HLA-A*74:01:01:01	HLA-A*02:01:01:01	HLA-A*74:01:01:01	HLA-B*35:01:01:05	HLA-B*15:03:01:02	HLA-B*15:03:01:02	HLA-B*35:01:01:05	HLA-C*16:01:01:01	HLA-C*02:10:01:01	HLA-C*02:10:01:01	HLA-C*16:01:01:01	HLA-DRB1*01:02:01:01	HLA-DRB1*15:03:01:01	HLA-DRB1*01:02:01:01	HLA-DRB1*15:03:01:01	HLA-DQA1*01:01:02:01	HLA-DQA1*01:02:01:02	HLA-DQA1*01:01:02:01	HLA-DQA1*01:02:01:02	HLA-DQB1*05:01:01:01	HLA-DQB1*06:02:01:01	HLA-DQB1*05:01:01:01	HLA-DQB1*06:02:01:01
HG03209	HLA-A*30:02:01:01	HLA-A*01:01:01:01	HLA-A*01:01:01:01	HLA-A*30:02:01:01	HLA-B*27:03	HLA-B*50:01:01:01	HLA-B*27:03	HLA-B*50:01:01:01	HLA-C*07:18:01:01	HLA-C*06:02:01:01	HLA-C*06:02:01:01	HLA-C*07:18:01:01	HLA-DRB1*04:05:01:new	HLA-DRB1*08:06:01:01	HLA-DRB1*04:05:01:07	HLA-DRB1*08:06:01:01	HLA-DQA1*03:03:01:01	HLA-DQA1*01:02:01:03	HLA-DQA1*01:02:01:03	HLA-DQA1*03:03:01:01	HLA-DQB1*03:02:01:new	HLA-DQB1*06:02:01:new	HLA-DQB1*03:02:01:01	HLA-DQB1*06:02:01:04
HG03225	HLA-A*34:02:01:01	HLA-A*33:03:01:01	HLA-A*33:03:01:01	HLA-A*34:02:01:01	HLA-B*41:03:01	HLA-B*78:01:01:02	HLA-B*41:03:01	HLA-B*78:01:01:02	HLA-C*17:03:01:01	HLA-C*16:01:01:01	HLA-C*16:01:01:01	HLA-C*17:03:01:01	HLA-DRB1*03:01:01:new	HLA-DRB1*01:02:01:new	HLA-DRB1*01:02:01:01	HLA-DRB1*03:01:01:02	HLA-DQA1*05:01:01:01	HLA-DQA1*01:01:02:01	HLA-DQA1*01:01:02:01	HLA-DQA1*05:01:01:01	HLA-DQB1*02:01:01:01	HLA-DQB1*05:01:01:01	HLA-DQB1*02:01:01:01	HLA-DQB1*05:01:01:01
HG03239	HLA-A*24:07:01:01	HLA-A*26:01:01:01	HLA-A*24:07:01:01	HLA-A*26:01:01:01	HLA-B*52:01:01:01	HLA-B*44:03:02:04	HLA-B*44:03:02:04	HLA-B*52:01:01:01	HLA-C*12:02:02:01	HLA-C*07:06:01:01	HLA-C*07:06:01:01	HLA-C*12:02:02:01	HLA-DRB1*04:03:01:new	HLA-DRB1*07:01:01:new	HLA-DRB1*04:03:01:03	HLA-DRB1*07:01:01:26	HLA-DQA1*03:01:01:01	HLA-DQA1*02:01:01:01	HLA-DQA1*02:01:01:01	HLA-DQA1*03:01:01:01	HLA-DQB1*03:02:01:01	HLA-DQB1*02:02:01:01	HLA-DQB1*02:02:01:01	HLA-DQB1*03:02:01:01
HG03270	HLA-A*03:01:01:05	HLA-A*36:01:01:01	HLA-A*03:01:01:05	HLA-A*36:01:01:01	HLA-B*07:02:01:14	HLA-B*53:01:01:01	HLA-B*07:02:01:14	HLA-B*53:01:01:01	HLA-C*07:02:01:193	HLA-C*04:01:01:75	HLA-C*04:01:01:75	HLA-C*07:02:01:193	HLA-DRB1*15:03:01:01	HLA-DRB1*11:01:02:new	HLA-DRB1*11:01:02:03	HLA-DRB1*15:03:01:01	HLA-DQA1*01:02:01:new	HLA-DQA1*01:02:01:03	HLA-DQA1*01:02:01:02	HLA-DQA1*01:02:01:03	HLA-DQB1*06:02:01:01	HLA-DQB1*06:02:01:04	HLA-DQB1*06:02:01:01	HLA-DQB1*06:02:01:04
HG03369	HLA-A*03:01:01:01	HLA-A*30:01:01:01	HLA-A*03:01:01:01	HLA-A*30:01:01:01	HLA-B*35:01:01:06	HLA-B*52:01:02:02	HLA-B*35:01:01:06	HLA-B*52:01:02:02	HLA-C*04:01:01:14	HLA-C*16:01:01:01	HLA-C*04:01:01:14	HLA-C*16:01:01:01	HLA-DRB1*13:02:01:new	HLA-DRB1*13:01:01:new	HLA-DRB1*13:01:01:10	HLA-DRB1*13:02:01:03	HLA-DQA1*01:02:01:04	HLA-DQA1*01:03:01:10	HLA-DQA1*01:02:01:04	HLA-DQA1*01:03:01:10	HLA-DQB1*05:02:01:04	HLA-DQB1*05:01:01:16	HLA-DQB1*05:01:01:16	HLA-DQB1*05:02:01:04
HG03453	HLA-A*66:03:01:02	HLA-A*74:01:01:01	HLA-A*66:03:01:02	HLA-A*74:01:01:01	HLA-B*53:01:01:01	HLA-B*15:10:01:01	HLA-B*15:10:01:01	HLA-B*53:01:01:01	HLA-C*06:02:01:new	HLA-C*03:04:02:01	HLA-C*03:04:02:01	HLA-C*06:02:01:01	HLA-DRB1*09:01:02:new	HLA-DRB1*03:01:01:new	HLA-DRB1*03:01:01:02	HLA-DRB1*09:01:02:07	HLA-DQA1*03:03:01:new	HLA-DQA1*05:01:01:01	HLA-DQA1*03:03:01:01	HLA-DQA1*05:01:01:01	HLA-DQB1*02:02:01:02	HLA-DQB1*02:01:01:01	HLA-DQB1*02:01:01:01	HLA-DQB1*02:02:01:02
HG03470	HLA-A*34:02:01:01	HLA-A*23:01:01:01	HLA-A*23:01:01:01	HLA-A*34:02:01:01	HLA-B*44:10	HLA-B*53:01:01:01	HLA-B*44:10	HLA-B*53:01:01:01	HLA-C*04:01:01:14	HLA-C*06:02:01:new	HLA-C*04:01:01:14	HLA-C*06:02:01:01	HLA-DRB1*07:01:01:new	HLA-DRB1*01:01:01:new	HLA-DRB1*01:01:01:01	HLA-DRB1*07:01:01:02	HLA-DQA1*02:01:01:01	HLA-DQA1*01:01:01:01	HLA-DQA1*01:01:01:01	HLA-DQA1*02:01:01:01	HLA-DQB1*02:02:01:01	HLA-DQB1*05:01:01:03	HLA-DQB1*02:02:01:01	HLA-DQB1*05:01:01:03
HG03471	HLA-A*33:03:01:01	HLA-A*30:02:01:02	HLA-A*30:02:01:02	HLA-A*33:03:01:01	HLA-B*15:16:01:02	HLA-B*42:01:01:01	HLA-B*15:16:01:02	HLA-B*42:01:01:01	HLA-C*14:02:01:02	HLA-C*17:01:01:02	HLA-C*14:02:01:02	HLA-C*17:01:01:02	HLA-DRB1*07:01:01:new	HLA-DRB1*03:02:01:new	HLA-DRB1*03:02:01:01	HLA-DRB1*07:01:01:01	HLA-DQA1*02:01:01:01	HLA-DQA1*04:01:01:05	HLA-DQA1*02:01:01:01	HLA-DQA1*04:01:01:05	HLA-DQB1*02:02:01:new	HLA-DQB1*04:02:01:08	HLA-DQB1*02:02:01:01	HLA-DQB1*04:02:01:08
HG03486	HLA-A*02:01:01:01	HLA-A*74:01:01:01	HLA-A*02:01:01:01	HLA-A*74:01:01:01	HLA-B*35:01:01:05	HLA-B*15:03:01:new	HLA-B*15:03:01:02	HLA-B*35:01:01:05	HLA-C*16:01:01:01	HLA-C*02:10:01:01	HLA-C*02:10:01:01	HLA-C*16:01:01:01	HLA-DRB1*03:02:01:new	HLA-DRB1*13:02:01:04	HLA-DRB1*03:02:01:01	HLA-DRB1*13:02:01:04	HLA-DQA1*04:01:01:05	HLA-DQA1*01:02:01:23	HLA-DQA1*01:02:01:23	HLA-DQA1*04:01:01:05	HLA-DQB1*04:02:01:08	HLA-DQB1*06:09:01:01	HLA-DQB1*04:02:01:08	HLA-DQB1*06:09:01:01
HG03492	HLA-A*68:01:02:01	HLA-A*01:01:01:01	HLA-A*01:01:01:01	HLA-A*68:01:02:01	HLA-B*44:03:02:new	HLA-B*08:01:01:02	HLA-B*08:01:01:02	HLA-B*44:03:02:06	HLA-C*01:02:01:01	HLA-C*07:02:01:01	HLA-C*01:02:01:01	HLA-C*07:02:01:01	HLA-DRB1*15:06:01:new	HLA-DRB1*03:01:01:03	HLA-DRB1*03:01:01:03	HLA-DRB1*15:06:01	HLA-DQA1*01:02:01:03	HLA-DQA1*05:01:01:new	HLA-DQA1*01:02:01:03	HLA-DQA1*05:01:01:01	HLA-DQB1*05:02:01:01	HLA-DQB1*02:01:01:01	HLA-DQB1*02:01:01:01	HLA-DQB1*05:02:01:01
HG03516	HLA-A*36:01:01:01	HLA-A*30:01:01:01	HLA-A*30:01:01:01	HLA-A*36:01:01:01	HLA-B*53:01:01:01	HLA-B*52:01:02:02	HLA-B*52:01:02:02	HLA-B*53:01:01:01	HLA-C*04:01:01:75	HLA-C*16:01:01:01	HLA-C*04:01:01:75	HLA-C*16:01:01:01	HLA-DRB1*11:01:02:new	HLA-DRB1*13:01:01:new	HLA-DRB1*11:01:02:03	HLA-DRB1*13:01:01:10	HLA-DQA1*01:02:01:03	HLA-DQA1*01:03:01:10	HLA-DQA1*01:02:01:03	HLA-DQA1*01:03:01:10	HLA-DQB1*06:02:01:04	HLA-DQB1*05:01:01:16	HLA-DQB1*05:01:01:16	HLA-DQB1*06:02:01:04
HG03521	HLA-A*74:01:01:01	HLA-A*74:01:01:01	HLA-A*74:01:01:01	HLA-A*74:01:01:01	HLA-B*39:10:01:new	HLA-B*57:03:01:02	HLA-B*39:10:01	HLA-B*57:03:01:02	HLA-C*12:03:01:01	HLA-C*07:01:02:01	HLA-C*07:01:02:01	HLA-C*12:03:01:01	HLA-DRB1*13:01:01:new	HLA-DRB1*13:03:01:new	HLA-DRB1*13:01:01:01	HLA-DRB1*13:03:01:03	HLA-DQA1*01:03:01:new	HLA-DQA1*02:01:01:01	HLA-DQA1*01:03:01:10	HLA-DQA1*02:01:01:01	HLA-DQB1*06:09:01:01	HLA-DQB1*02:02:01:01	HLA-DQB1*02:02:01:01	HLA-DQB1*06:09:01:01
HG03540	HLA-A*33:03:01:17	HLA-A*02:05:01:01	HLA-A*02:05:01:01	HLA-A*33:03:01:17	HLA-B*15:10:01:01	HLA-B*27:03	HLA-B*15:10:01:01	HLA-B*27:03	HLA-C*03:04:02:01	HLA-C*02:02:02:43	HLA-C*02:02:02:43	HLA-C*03:04:02:01	HLA-DRB1*10:01:01:03	HLA-DRB1*08:04:01:01	HLA-DRB1*08:04:01:01	HLA-DRB1*10:01:01:03	HLA-DQA1*01:05:01:02	HLA-DQA1*04:01:02:02	HLA-DQA1*01:05:01:02	HLA-DQA1*04:01:02:02	HLA-DQB1*05:01:01:02	HLA-DQB1*03:19:01:01	HLA-DQB1*03:19:01:01	HLA-DQB1*05:01:01:02
HG03579	HLA-A*23:01:01:01	HLA-A*33:01:01:01	HLA-A*23:01:01:01	HLA-A*33:01:01:01	HLA-B*14:02:01:03	HLA-B*50:01:01:01	HLA-B*14:02:01:03	HLA-B*50:01:01:01	HLA-C*08:02:01:15	HLA-C*06:02:01:01	HLA-C*06:02:01:01	HLA-C*08:02:01:15	HLA-DRB1*03:02:01:new	HLA-DRB1*03:02:01:new	HLA-DRB1*03:02:01:01	HLA-DRB1*03:02:01:01	HLA-DQA1*04:01:01:05	HLA-DQA1*04:01:01:05	HLA-DQA1*04:01:01:05	HLA-DQA1*04:01:01:05	HLA-DQB1*04:02:01:08	HLA-DQB1*04:02:01:08	HLA-DQB1*04:02:01:08	HLA-DQB1*04:02:01:08
HG03583	HLA-A*30:01:01:01	HLA-A*02:01:01:01	HLA-A*02:01:01:01	HLA-A*30:01:01:01	HLA-B*58:01:01:03	HLA-B*15:03:01:02	HLA-B*15:03:01:02	HLA-B*58:01:01:03	HLA-C*03:02:02:05	HLA-C*02:10:01:01	HLA-C*02:10:01:01	HLA-C*03:02:02:05	HLA-DRB1*09:01:02:new	HLA-DRB1*08:04:01:01	HLA-DRB1*08:04:01:01	HLA-DRB1*09:01:02:07	HLA-DQA1*03:03:01:01	HLA-DQA1*01:02:02:01	HLA-DQA1*01:02:02:01	HLA-DQA1*03:03:01:01	HLA-DQB1*02:02:01:new	HLA-DQB1*05:02:01:08	HLA-DQB1*02:02:01:02	HLA-DQB1*05:02:01:08
HG03654	HLA-A*11:01:01:01	HLA-A*26:01:01:01	HLA-A*11:01:01:01	HLA-A*26:01:01:01	HLA-B*35:03:01:01	HLA-B*08:01:01:02	HLA-B*08:01:01:02	HLA-B*35:03:01:01	HLA-C*12:03:01:01	HLA-C*07:02:01:01	HLA-C*07:02:01:01	HLA-C*12:03:01:01	HLA-DRB1*14:54:01:new	HLA-DRB1*03:01:01:03	HLA-DRB1*03:01:01:03	HLA-DRB1*14:54:01:08	HLA-DQA1*01:04:01:new	HLA-DQA1*05:01:01:new	HLA-DQA1*01:04:01:02	HLA-DQA1*05:01:01:01	HLA-DQB1*05:03:01:01	HLA-DQB1*02:01:01:01	HLA-DQB1*02:01:01:01	HLA-DQB1*05:03:01:01
HG03669	HLA-A*31:01:02:01	HLA-A*68:01:02:01	HLA-A*31:01:02:01	HLA-A*68:01:02:01	HLA-B*52:01:01:01	HLA-B*51:01:01:01	HLA-B*51:01:01:01	HLA-B*52:01:01:01	HLA-C*12:02:02:01	HLA-C*14:02:01:01	HLA-C*12:02:02:01	HLA-C*14:02:01:01	HLA-DRB1*15:02:02:new	HLA-DRB1*04:02:01:new	HLA-DRB1*04:02:01	HLA-DRB1*15:02:02:01	HLA-DQA1*01:03:01:01	HLA-DQA1*03:01:01:01	HLA-DQA1*01:03:01:01	HLA-DQA1*03:01:01:01	HLA-DQB1*06:01:01:01	HLA-DQB1*03:02:01:01	HLA-DQB1*03:02:01:01	HLA-DQB1*06:01:01:01
HG03688	HLA-A*68:01:02:01	HLA-A*02:11:01:01	HLA-A*02:11:01:01	HLA-A*68:01:02:01	HLA-B*35:01:01:05	HLA-B*52:01:01:01	HLA-B*35:01:01:05	HLA-B*52:01:01:01	HLA-C*04:01:01:178	HLA-C*05:01:01:02	HLA-C*04:01:01:178	HLA-C*05:01:01:02	HLA-DRB1*04:03:01:new	HLA-DRB1*15:01:01:03	HLA-DRB1*04:03:01:03	HLA-DRB1*15:01:01:03	HLA-DQA1*03:01:01:01	HLA-DQA1*01:03:01:01	HLA-DQA1*01:03:01:01	HLA-DQA1*03:01:01:01	HLA-DQB1*03:02:01:01	HLA-DQB1*06:01:01:01	HLA-DQB1*03:02:01:01	HLA-DQB1*06:01:01:01
HG03704	HLA-A*11:01:01:01	HLA-A*01:01:01:01	HLA-A*01:01:01:01	HLA-A*11:01:01:01	HLA-B*40:01:02:01	HLA-B*57:01:01:01	HLA-B*40:01:02:01	HLA-B*57:01:01:01	HLA-C*03:04:01:02	HLA-C*06:02:01:01	HLA-C*03:04:01:02	HLA-C*06:02:01:01	HLA-DRB1*13:01:01:new	HLA-DRB1*07:01:01:02	HLA-DRB1*07:01:01:02	HLA-DRB1*13:01:01:01	HLA-DQA1*01:03:01:02	HLA-DQA1*02:01:01:01	HLA-DQA1*01:03:01:02	HLA-DQA1*02:01:01:01	HLA-DQB1*06:03:01:01	HLA-DQB1*03:03:02:01	HLA-DQB1*03:03:02:01	HLA-DQB1*06:03:01:01
HG03710	HLA-A*01:01:01:01	HLA-A*31:01:02:01	HLA-A*01:01:01:01	HLA-A*31:01:02:01	HLA-B*51:01:01:10	HLA-B*40:01:02:01	HLA-B*40:01:02:01	HLA-B*51:01:01:10	HLA-C*16:02:01:01	HLA-C*03:04:01:01	HLA-C*03:04:01:01	HLA-C*16:02:01:01	HLA-DRB1*07:01:01:new	HLA-DRB1*14:04:01:new	HLA-DRB1*07:01:01:04	HLA-DRB1*14:04:01:01	HLA-DQA1*02:01:01:01	HLA-DQA1*01:04:02:new	HLA-DQA1*01:04:02:01	HLA-DQA1*02:01:01:01	HLA-DQB1*02:02:01:01	HLA-DQB1*05:03:01:01	HLA-DQB1*02:02:01:01	HLA-DQB1*05:03:01:01
HG03742	HLA-A*02:01:01:01	HLA-A*01:01:01:01	HLA-A*01:01:01:01	HLA-A*02:01:01:01	HLA-B*52:01:01:01	HLA-B*37:01:01:01	HLA-B*37:01:01:01	HLA-B*52:01:01:01	HLA-C*12:02:02:01	HLA-C*06:02:01:01	HLA-C*06:02:01:01	HLA-C*12:02:02:01	HLA-DRB1*04:03:01:new	HLA-DRB1*10:01:01:03	HLA-DRB1*04:03:01:03	HLA-DRB1*10:01:01:03	HLA-DQA1*03:01:01:01	HLA-DQA1*01:05:01:01	HLA-DQA1*01:05:01:01	HLA-DQA1*03:01:01:01	HLA-DQB1*03:02:01:01	HLA-DQB1*05:01:01:05	HLA-DQB1*03:02:01:01	HLA-DQB1*05:01:01:05
HG03784	HLA-A*02:09:01:01	HLA-A*02:11:01:01	HLA-A*02:09:01:01	HLA-A*02:11:01:01	HLA-B*35:01:01:05	HLA-B*35:03:01:01	HLA-B*35:01:01:05	HLA-B*35:03:01:01	HLA-C*03:04:01:02	HLA-C*04:01:01:14	HLA-C*03:04:01:02	HLA-C*04:01:01:14	HLA-DRB1*12:01:01:03	HLA-DRB1*14:04:01:new	HLA-DRB1*12:01:01:03	HLA-DRB1*14:04:01:01	HLA-DQA1*05:05:01:03	HLA-DQA1*01:04:02:new	HLA-DQA1*01:04:02:01	HLA-DQA1*05:05:01:03	HLA-DQB1*03:01:01:05	HLA-DQB1*05:03:01:01	HLA-DQB1*03:01:01:05	HLA-DQB1*05:03:01:01
HG03804	HLA-A*01:01:01:01	HLA-A*24:02:01:04	HLA-A*01:01:01:01	HLA-A*24:02:01:04	HLA-B*57:01:01:01	HLA-B*57:01:01:01	HLA-B*57:01:01:01	HLA-B*57:01:01:01	HLA-C*06:02:01:01	HLA-C*06:02:01:01	HLA-C*06:02:01:01	HLA-C*06:02:01:01	HLA-DRB1*15:01:01:03	HLA-DRB1*15:04:00:new	HLA-DRB1*15:01:01:03	HLA-DRB1*15:04	HLA-DQA1*01:03:01:01	HLA-DQA1*01:02:01:new	HLA-DQA1*01:02:01:03	HLA-DQA1*01:03:01:01	HLA-DQB1*06:01:01:01	HLA-DQB1*05:02:01:01	HLA-DQB1*05:02:01:01	HLA-DQB1*06:01:01:01
HG03816	HLA-A*11:01:01:01	HLA-A*30:01:01:01	HLA-A*11:01:01:01	HLA-A*30:01:01:01	HLA-B*44:03:02:new	HLA-B*27:05:02:05	HLA-B*27:05:02:05	HLA-B*44:03:02:04	HLA-C*05:01:01:02	HLA-C*01:02:01:01	HLA-C*01:02:01:01	HLA-C*05:01:01:02	HLA-DRB1*07:01:01:new	HLA-DRB1*01:01:01:01	HLA-DRB1*01:01:01:01	HLA-DRB1*07:01:01:26	HLA-DQA1*02:01:01:new	HLA-DQA1*01:01:01:01	HLA-DQA1*01:01:01:01	HLA-DQA1*02:01:01:01	HLA-DQB1*02:02:01:01	HLA-DQB1*05:01:01:03	HLA-DQB1*02:02:01:01	HLA-DQB1*05:01:01:03
HG03831	HLA-A*33:03:01:01	HLA-A*31:01:02:01	HLA-A*31:01:02:01	HLA-A*33:03:01:01	HLA-B*52:01:01:02	HLA-B*15:08:01:01	HLA-B*15:08:01:01	HLA-B*52:01:01:02	HLA-C*12:02:02:01	HLA-C*01:02:01:01	HLA-C*01:02:01:01	HLA-C*12:02:02:01	HLA-DRB1*15:06:01:new	HLA-DRB1*15:02:02:new	HLA-DRB1*15:02:02:01	HLA-DRB1*15:06:01	HLA-DQA1*01:02:01:03	HLA-DQA1*01:03:01:01	HLA-DQA1*01:02:01:03	HLA-DQA1*01:03:01:01	HLA-DQB1*05:02:01:01	HLA-DQB1*06:01:01:01	HLA-DQB1*05:02:01:01	HLA-DQB1*06:01:01:01
HG03834	HLA-A*30:01:01:01	HLA-A*02:11:01:01	HLA-A*02:11:01:01	HLA-A*30:01:01:01	HLA-B*13:02:01:01	HLA-B*37:01:01:01	HLA-B*13:02:01:01	HLA-B*37:01:01:01	HLA-C*06:02:01:01	HLA-C*06:02:01:01	HLA-C*06:02:01:01	HLA-C*06:02:01:01	HLA-DRB1*07:01:01:01	HLA-DRB1*01:01:01:01	HLA-DRB1*01:01:01:01	HLA-DRB1*07:01:01:01	HLA-DQA1*02:01:01:01	HLA-DQA1*01:01:01:01	HLA-DQA1*01:01:01:01	HLA-DQA1*02:01:01:01	HLA-DQB1*02:02:01:01	HLA-DQB1*05:01:01:03	HLA-DQB1*02:02:01:01	HLA-DQB1*05:01:01:03
HG03874	HLA-A*01:01:01:01	HLA-A*01:01:01:01	HLA-A*01:01:01:01	HLA-A*01:01:01:01	HLA-B*44:02:01:01	HLA-B*57:01:01:01	HLA-B*44:02:01:01	HLA-B*57:01:01:01	HLA-C*05:01:01:02	HLA-C*06:02:01:01	HLA-C*05:01:01:02	HLA-C*06:02:01:01	HLA-DRB1*11:01:01:new	HLA-DRB1*07:01:01:new	HLA-DRB1*07:01:01:02	HLA-DRB1*11:01:01:01	HLA-DQA1*05:09:01:new	HLA-DQA1*02:01:01:01	HLA-DQA1*02:01:01:01	HLA-DQA1*05:09:01:01	HLA-DQB1*03:01:01:03	HLA-DQB1*03:03:02:01	HLA-DQB1*03:01:01:03	HLA-DQB1*03:03:02:01
HG03927	HLA-A*24:02:01:01	HLA-A*31:01:02:01	HLA-A*24:02:01:01	HLA-A*31:01:02:01	HLA-B*52:01:01:01	HLA-B*15:08:01:01	HLA-B*15:08:01:01	HLA-B*52:01:01:01	HLA-C*12:02:02:01	HLA-C*01:02:01:01	HLA-C*01:02:01:01	HLA-C*12:02:02:01	HLA-DRB1*14:04:01:new	HLA-DRB1*07:01:01:new	HLA-DRB1*07:01:01:16	HLA-DRB1*14:04:01:01	HLA-DQA1*01:04:02:new	HLA-DQA1*02:01:01:01	HLA-DQA1*01:04:02:01	HLA-DQA1*02:01:01:01	HLA-DQB1*05:03:01:01	HLA-DQB1*03:03:02:01	HLA-DQB1*03:03:02:01	HLA-DQB1*05:03:01:01
HG03942	HLA-A*11:01:01:01	HLA-A*68:01:02:01	HLA-A*11:01:01:01	HLA-A*68:01:02:01	HLA-B*40:06:01:13	HLA-B*40:06:01:13	HLA-B*40:06:01:13	HLA-B*40:06:01:13	HLA-C*15:02:01:01	HLA-C*15:02:01:01	HLA-C*15:02:01:01	HLA-C*15:02:01:01	HLA-DRB1*15:01:01:03	HLA-DRB1*15:01:01:03	HLA-DRB1*15:01:01:03	HLA-DRB1*15:01:01:03	HLA-DQA1*01:03:01:01	HLA-DQA1*01:03:01:01	HLA-DQA1*01:03:01:01	HLA-DQA1*01:03:01:01	HLA-DQB1*06:01:01:01	HLA-DQB1*06:01:01:01	HLA-DQB1*06:01:01:01	HLA-DQB1*06:01:01:01
HG04115	HLA-A*11:01:01:01	HLA-A*74:02:01:02	HLA-A*11:01:01:01	HLA-A*74:02:01:02	HLA-B*40:06:01:13	HLA-B*57:01:01:01	HLA-B*40:06:01:13	HLA-B*57:01:01:01	HLA-C*15:02:01:01	HLA-C*06:02:01:01	HLA-C*06:02:01:01	HLA-C*15:02:01:01	HLA-DRB1*10:01:01:03	HLA-DRB1*07:01:01:new	HLA-DRB1*07:01:01:02	HLA-DRB1*10:01:01:03	HLA-DQA1*01:05:01:01	HLA-DQA1*02:01:01:01	HLA-DQA1*01:05:01:01	HLA-DQA1*02:01:01:01	HLA-DQB1*05:01:01:05	HLA-DQB1*03:03:02:01	HLA-DQB1*03:03:02:01	HLA-DQB1*05:01:01:05
HG04157	HLA-A*33:03:01:01	HLA-A*01:01:01:01	HLA-A*01:01:01:01	HLA-A*33:03:01:01	HLA-B*44:03:02:04	HLA-B*40:06:01:new	HLA-B*40:06:01:13	HLA-B*44:03:02:04	HLA-C*07:06:01:01	HLA-C*06:02:01:01	HLA-C*06:02:01:01	HLA-C*07:06:01:01	HLA-DRB1*07:01:01:new	HLA-DRB1*15:02:01:new	HLA-DRB1*07:01:01:04	HLA-DRB1*15:02:01:02	HLA-DQA1*02:01:01:01	HLA-DQA1*01:03:01:01	HLA-DQA1*01:03:01:01	HLA-DQA1*02:01:01:01	HLA-DQB1*02:02:01:01	HLA-DQB1*06:01:01:01	HLA-DQB1*02:02:01:01	HLA-DQB1*06:01:01:01
HG04160	HLA-A*29:01:01:01	HLA-A*31:01:02:01	HLA-A*29:01:01:01	HLA-A*31:01:02:01	HLA-B*07:05:01:01	HLA-B*15:08:01:01	HLA-B*07:05:01:01	HLA-B*15:08:01:01	HLA-C*15:05:02:01	HLA-C*01:02:01:01	HLA-C*01:02:01:01	HLA-C*15:05:02:01	HLA-DRB1*10:01:01:03	HLA-DRB1*15:04:00:new	HLA-DRB1*10:01:01:03	HLA-DRB1*15:04	HLA-DQA1*01:05:01:01	HLA-DQA1*01:02:01:new	HLA-DQA1*01:02:01:03	HLA-DQA1*01:05:01:01	HLA-DQB1*05:01:01:02	HLA-DQB1*05:02:01:01	HLA-DQB1*05:01:01:02	HLA-DQB1*05:02:01:01
HG04184	HLA-A*01:01:01:01	HLA-A*33:03:01:01	HLA-A*01:01:01:01	HLA-A*33:03:01:01	HLA-B*57:01:01:01	HLA-B*44:03:02:04	HLA-B*44:03:02:04	HLA-B*57:01:01:01	HLA-C*06:02:01:01	HLA-C*07:06:01:01	HLA-C*06:02:01:01	HLA-C*07:06:01:01	HLA-DRB1*07:01:01:02	HLA-DRB1*07:01:01:new	HLA-DRB1*07:01:01:02	HLA-DRB1*07:01:01:26	HLA-DQA1*02:01:01:01	HLA-DQA1*02:01:01:01	HLA-DQA1*02:01:01:01	HLA-DQA1*02:01:01:01	HLA-DQB1*03:03:02:01	HLA-DQB1*02:02:01:07	HLA-DQB1*02:02:01:07	HLA-DQB1*03:03:02:01
HG04187	HLA-A*33:03:01:01	HLA-A*32:01:01:01	HLA-A*32:01:01:01	HLA-A*33:03:01:01	HLA-B*08:01:01:02	HLA-B*35:03:01:01	HLA-B*08:01:01:02	HLA-B*35:03:01:01	HLA-C*07:02:01:01	HLA-C*04:01:01:178	HLA-C*04:01:01:178	HLA-C*07:02:01:01	HLA-DRB1*03:01:01:03	HLA-DRB1*11:01:01:new	HLA-DRB1*03:01:01:03	HLA-DRB1*11:01:01:01	HLA-DQA1*05:01:01:new	HLA-DQA1*05:09:01:03	HLA-DQA1*05:01:01:01	HLA-DQA1*05:09:01:03	HLA-DQB1*02:07:01	HLA-DQB1*03:01:01:03	HLA-DQB1*02:07:01	HLA-DQB1*03:01:01:03
HG04199	HLA-A*33:03:01:01	HLA-A*03:01:01:01	HLA-A*03:01:01:01	HLA-A*33:03:01:01	HLA-B*58:01:01:03	HLA-B*07:02:01:01	HLA-B*07:02:01:01	HLA-B*58:01:01:03	HLA-C*03:02:02:05	HLA-C*07:02:01:03	HLA-C*03:02:02:05	HLA-C*07:02:01:03	HLA-DRB1*04:03:01:new	HLA-DRB1*01:01:01:new	HLA-DRB1*01:01:01:01	HLA-DRB1*04:03:01:03	HLA-DQA1*03:01:01:01	HLA-DQA1*01:01:01:01	HLA-DQA1*01:01:01:01	HLA-DQA1*03:01:01:01	HLA-DQB1*03:02:01:01	HLA-DQB1*05:01:01:03	HLA-DQB1*03:02:01:01	HLA-DQB1*05:01:01:03
HG04204	HLA-A*24:02:01:05	HLA-A*01:01:01:01	HLA-A*01:01:01:01	HLA-A*24:02:01:05	HLA-B*56:01:01:04	HLA-B*44:03:02:04	HLA-B*44:03:02:04	HLA-B*56:01:01:04	HLA-C*03:03:01:37	HLA-C*07:06:01:01	HLA-C*03:03:01:37	HLA-C*07:06:01:01	HLA-DRB1*15:02:01:new	HLA-DRB1*07:01:01:new	HLA-DRB1*07:01:01:26	HLA-DRB1*15:02:01:03	HLA-DQA1*01:03:01:01	HLA-DQA1*02:01:01:01	HLA-DQA1*01:03:01:01	HLA-DQA1*02:01:01:01	HLA-DQB1*06:01:01:01	HLA-DQB1*02:02:01:01	HLA-DQB1*02:02:01:01	HLA-DQB1*06:01:01:01
HG04228	HLA-A*11:01:01:01	HLA-A*01:01:01:01	HLA-A*01:01:01:01	HLA-A*11:01:01:01	HLA-B*37:01:01:01	HLA-B*44:03:02:04	HLA-B*37:01:01:01	HLA-B*44:03:02:04	HLA-C*06:02:01:01	HLA-C*07:06:01:01	HLA-C*06:02:01:01	HLA-C*07:06:01:01	HLA-DRB1*15:01:01:03	HLA-DRB1*15:01:01:new	HLA-DRB1*15:01:01:03	HLA-DRB1*15:01:01:03	HLA-DQA1*01:02:01:01	HLA-DQA1*01:02:01:01	HLA-DQA1*01:02:01:01	HLA-DQA1*01:02:01:03	HLA-DQB1*06:02:01:01	HLA-DQB1*06:01:01:01	HLA-DQB1*06:01:01:01	HLA-DQB1*06:02:01:01
HG06807	HLA-A*30:02:01:03	HLA-A*33:03:01:01	HLA-A*30:02:01:03	HLA-A*33:03:01:01	HLA-B*15:03:01:02	HLA-B*44:03:01:new	HLA-B*15:03:01:02	HLA-B*44:03:01:03	HLA-C*02:10:01:new	HLA-C*14:02:01:02	HLA-C*02:10:01:01	HLA-C*14:02:01:02	HLA-DRB1*15:03:01:new	HLA-DRB1*15:03:01:01	HLA-DRB1*15:03:01:01	HLA-DRB1*15:03:01:01	HLA-DQA1*01:02:01:03	HLA-DQA1*01:02:01:02	HLA-DQA1*01:02:01:02	HLA-DQA1*01:02:01:03	HLA-DQB1*06:02:01:01	HLA-DQB1*06:02:01:01	HLA-DQB1*06:02:01:01	HLA-DQB1*06:02:01:01
NA18505	HLA-A*26:01:46:01	HLA-A*74:01:01:01	HLA-A*26:01:46:01	HLA-A*74:01:01:01	HLA-B*53:01:01:01	HLA-B*15:03:01:02	HLA-B*15:03:01:02	HLA-B*53:01:01:01	HLA-C*07:01:01:16	HLA-C*02:10:01:01	HLA-C*02:10:01:01	HLA-C*07:01:01:16	HLA-DRB1*03:01:01:new	HLA-DRB1*15:03:01:03	HLA-DRB1*03:01:01:02	HLA-DRB1*15:03:01:03	HLA-DQA1*05:01:01:01	HLA-DQA1*01:02:01:03	HLA-DQA1*01:02:01:03	HLA-DQA1*05:01:01:01	HLA-DQB1*02:01:01:01	HLA-DQB1*06:02:01:01	HLA-DQB1*02:01:01:01	HLA-DQB1*06:02:01:01
NA18508	HLA-A*33:03:01:03	HLA-A*68:02:01:01	HLA-A*33:03:01:03	HLA-A*68:02:01:01	HLA-B*42:01:01:01	HLA-B*53:01:01:01	HLA-B*42:01:01:01	HLA-B*53:01:01:01	HLA-C*17:01:01:02	HLA-C*04:01:01:75	HLA-C*04:01:01:75	HLA-C*17:01:01:02	HLA-DRB1*03:02:01:new	HLA-DRB1*13:03:01:new	HLA-DRB1*03:02:01:01	HLA-DRB1*13:03:01:03	HLA-DQA1*04:01:01:05	HLA-DQA1*02:01:01:01	HLA-DQA1*02:01:01:01	HLA-DQA1*04:01:01:05	HLA-DQB1*04:02:01:08	HLA-DQB1*02:02:01:01	HLA-DQB1*02:02:01:01	HLA-DQB1*04:02:01:08
NA18522	HLA-A*03:01:01:05	HLA-A*36:01:01:01	HLA-A*03:01:01:05	HLA-A*36:01:01:01	HLA-B*49:01:01:01	HLA-B*15:03:01:02	HLA-B*15:03:01:02	HLA-B*49:01:01:01	HLA-C*07:01:02:01	HLA-C*02:10:01:01	HLA-C*02:10:01:01	HLA-C*07:01:02:01	HLA-DRB1*13:03:01:01	HLA-DRB1*13:01:01:new	HLA-DRB1*13:01:01:10	HLA-DRB1*13:03:01:01	HLA-DQA1*05:05:01:13	HLA-DQA1*01:02:01:04	HLA-DQA1*01:02:01:04	HLA-DQA1*05:05:01:13	HLA-DQB1*03:01:01:03	HLA-DQB1*06:04:01:01	HLA-DQB1*03:01:01:03	HLA-DQB1*06:04:01:01
NA18565	HLA-A*24:02:01:01	HLA-A*11:01:01:01	HLA-A*11:01:01:01	HLA-A*24:02:01:01	HLA-B*51:01:01:01	HLA-B*15:25:01:01	HLA-B*15:25:01:01	HLA-B*51:01:01:01	HLA-C*14:02:01:01	HLA-C*07:02:01:01	HLA-C*07:02:01:01	HLA-C*14:02:01:01	HLA-DRB1*09:01:02:new	HLA-DRB1*12:02:01:new	HLA-DRB1*09:01:02:04	HLA-DRB1*12:02:01:05	HLA-DQA1*03:02:01:01	HLA-DQA1*06:01:01:02	HLA-DQA1*03:02:01:01	HLA-DQA1*06:01:01:02	HLA-DQB1*03:03:02:02	HLA-DQB1*03:01:01:71	HLA-DQB1*03:01:01:71	HLA-DQB1*03:03:02:02
NA18570	HLA-A*02:01:01:01	HLA-A*02:06:01:01	HLA-A*02:01:01:01	HLA-A*02:06:01:01	HLA-B*15:01:01:01	HLA-B*15:11:01	HLA-B*15:01:01:01	HLA-B*15:11:01	HLA-C*03:03:01:01	HLA-C*03:03:01:01	HLA-C*03:03:01:01	HLA-C*03:03:01:01	HLA-DRB1*11:01:01:new	HLA-DRB1*04:04:01:new	HLA-DRB1*04:04:01:05	HLA-DRB1*11:01:01:01	HLA-DQA1*05:05:01:02	HLA-DQA1*03:01:01:01	HLA-DQA1*03:01:01:01	HLA-DQA1*05:05:01:02	HLA-DQB1*03:01:01:03	HLA-DQB1*03:02:01:01	HLA-DQB1*03:01:01:03	HLA-DQB1*03:02:01:01
NA18608	HLA-A*24:02:01:01	HLA-A*31:01:02:01	HLA-A*24:02:01:01	HLA-A*31:01:02:01	HLA-B*48:01:01:02	HLA-B*51:01:01:113	HLA-B*48:01:01:02	HLA-B*51:01:01:113	HLA-C*08:01:01:01	HLA-C*15:02:01:01	HLA-C*08:01:01:01	HLA-C*15:02:01:01	HLA-DRB1*14:05:01:new	HLA-DRB1*14:07:01:new	HLA-DRB1*14:05:01:02	HLA-DRB1*14:07:01	HLA-DQA1*01:04:01:02	HLA-DQA1*01:04:01:02	HLA-DQA1*01:04:01:02	HLA-DQA1*01:04:01:02	HLA-DQB1*05:03:01:02	HLA-DQB1*05:03:01:10	HLA-DQB1*05:03:01:02	HLA-DQB1*05:03:01:10
NA18620	HLA-A*32:01:01:01	HLA-A*02:01:01:01	HLA-A*02:01:01:01	HLA-A*32:01:01:01	HLA-B*40:01:02:40	HLA-B*48:01:01:new	HLA-B*40:01:02:40	HLA-B*48:01:01:14	HLA-C*07:02:01:15	HLA-C*04:81:00:new	HLA-C*04:81	HLA-C*07:02:01:15	HLA-DRB1*12:02:01:new	HLA-DRB1*12:01:01:new	HLA-DRB1*12:01:01:08	HLA-DRB1*12:02:01:05	HLA-DQA1*06:01:01:02	HLA-DQA1*05:05:01:06	HLA-DQA1*05:05:01:06	HLA-DQA1*06:01:01:02	HLA-DQB1*03:01:01:22	HLA-DQB1*03:01:01:01	HLA-DQB1*03:01:01:01	HLA-DQB1*03:01:01:22
NA18747	HLA-A*02:01:01:01	HLA-A*01:01:01:01	HLA-A*01:01:01:01	HLA-A*02:01:01:01	HLA-B*15:27:01:01	HLA-B*35:03:01:01	HLA-B*15:27:01:01	HLA-B*35:03:01:01	HLA-C*04:01:01:14	HLA-C*04:01:01:14	HLA-C*04:01:01:14	HLA-C*04:01:01:14	HLA-DRB1*14:05:01:new	HLA-DRB1*15:01:01:03	HLA-DRB1*14:05:01:02	HLA-DRB1*15:01:01:03	HLA-DQA1*01:04:01:01	HLA-DQA1*01:02:01:03	HLA-DQA1*01:02:01:03	HLA-DQA1*01:04:01:01	HLA-DQB1*05:03:01:02	HLA-DQB1*06:02:01:01	HLA-DQB1*05:03:01:02	HLA-DQB1*06:02:01:01
NA18879	HLA-A*23:17:01:01	HLA-A*03:01:01:05	HLA-A*03:01:01:05	HLA-A*23:17:01:01	HLA-B*42:01:01:01	HLA-B*35:01:01:06	HLA-B*35:01:01:06	HLA-B*42:01:01:01	HLA-C*17:01:01:02	HLA-C*04:01:01:14	HLA-C*04:01:01:14	HLA-C*17:01:01:02	HLA-DRB1*03:02:01:new	HLA-DRB1*13:01:01:new	HLA-DRB1*03:02:01:01	HLA-DRB1*13:01:01:10	HLA-DQA1*01:05:01:02	HLA-DQA1*01:03:01:10	HLA-DQA1*01:03:01:10	HLA-DQA1*01:05:01:02	HLA-DQB1*05:01:01:02	HLA-DQB1*06:03:01:02	HLA-DQB1*05:01:01:02	HLA-DQB1*06:03:01:02
NA18906	HLA-A*36:01:01:01	HLA-A*74:01:01:01	HLA-A*36:01:01:01	HLA-A*74:01:01:01	HLA-B*53:01:01:01	HLA-B*15:03:01:02	HLA-B*15:03:01:02	HLA-B*53:01:01:01	HLA-C*04:01:01:75	HLA-C*02:10:04	HLA-C*02:10:04	HLA-C*04:01:01:75	HLA-DRB1*11:01:02:new	HLA-DRB1*13:01:01:new	HLA-DRB1*11:01:02:03	HLA-DRB1*13:01:01:10	HLA-DQA1*01:02:01:03	HLA-DQA1*01:03:01:10	HLA-DQA1*01:02:01:03	HLA-DQA1*01:03:01:10	HLA-DQB1*06:02:01:04	HLA-DQB1*05:01:01:01	HLA-DQB1*05:01:01:01	HLA-DQB1*06:02:01:04
NA18940	HLA-A*24:02:01:01	HLA-A*24:02:01:01	HLA-A*24:02:01:01	HLA-A*24:02:01:01	HLA-B*52:01:01:02	HLA-B*46:01:01:01	HLA-B*46:01:01:01	HLA-B*52:01:01:02	HLA-C*12:02:02:01	HLA-C*01:03:01	HLA-C*01:03:01	HLA-C*12:02:02:01	HLA-DRB1*15:02:01:new	HLA-DRB1*08:02:01:new	HLA-DRB1*08:02:01:01	HLA-DRB1*15:02:01:03	HLA-DQA1*01:03:01:01	HLA-DQA1*04:01:01:02	HLA-DQA1*01:03:01:01	HLA-DQA1*04:01:01:02	HLA-DQB1*06:01:01:01	HLA-DQB1*04:02:01:07	HLA-DQB1*04:02:01:07	HLA-DQB1*06:01:01:01
NA18943	HLA-A*02:07:01:01	HLA-A*02:06:01:01	HLA-A*02:06:01:01	HLA-A*02:07:01:01	HLA-B*46:01:01:01	HLA-B*35:01:01:02	HLA-B*35:01:01:02	HLA-B*46:01:01:01	HLA-C*01:02:01:01	HLA-C*03:03:01:01	HLA-C*01:02:01:01	HLA-C*03:03:01:01	HLA-DRB1*08:03:02:02	HLA-DRB1*08:02:01:01	HLA-DRB1*08:02:01:01	HLA-DRB1*08:03:02:02	HLA-DQA1*01:03:01:07	HLA-DQA1*04:01:01:02	HLA-DQA1*01:03:01:07	HLA-DQA1*04:01:01:02	HLA-DQB1*06:01:01:01	HLA-DQB1*04:02:01:04	HLA-DQB1*04:02:01:04	HLA-DQB1*06:01:01:01
NA18944	HLA-A*02:06:01:01	HLA-A*24:02:01:01	HLA-A*02:06:01:01	HLA-A*24:02:01:01	HLA-B*51:01:01:01	HLA-B*40:02:01:01	HLA-B*40:02:01:01	HLA-B*51:01:01:01	HLA-C*14:02:01:01	HLA-C*03:04:01:02	HLA-C*03:04:01:02	HLA-C*14:02:01:01	HLA-DRB1*12:01:01:08	HLA-DRB1*08:02:01:new	HLA-DRB1*08:02:01:01	HLA-DRB1*12:01:01:08	HLA-DQA1*03:01:01:01	HLA-DQA1*04:01:01:12	HLA-DQA1*03:01:01:01	HLA-DQA1*04:01:01:12	HLA-DQB1*03:02:01:01	HLA-DQB1*03:02:01:01	HLA-DQB1*03:02:01:01	HLA-DQB1*03:02:01:01
NA18945	HLA-A*33:03:01:01	HLA-A*31:01:02:01	HLA-A*31:01:02:01	HLA-A*33:03:01:01	HLA-B*44:03:01:10	HLA-B*15:01:01:01	HLA-B*15:01:01:01	HLA-B*44:03:01:10	HLA-C*14:03:01:01	HLA-C*07:02:01:127	HLA-C*07:02:01:127	HLA-C*14:03:01:01	HLA-DRB1*13:02:01:new	HLA-DRB1*09:01:02:new	HLA-DRB1*09:01:02:03	HLA-DRB1*13:02:01:02	HLA-DQA1*01:02:01:08	HLA-DQA1*03:02:01:01	HLA-DQA1*01:02:01:08	HLA-DQA1*03:02:01:01	HLA-DQB1*06:04:01:01	HLA-DQB1*03:03:02:02	HLA-DQB1*03:03:02:02	HLA-DQB1*06:04:01:01
NA18948	HLA-A*30:01:01:01	HLA-A*26:01:01:01	HLA-A*26:01:01:01	HLA-A*30:01:01:01	HLA-B*13:02:01:01	HLA-B*07:02:01:01	HLA-B*07:02:01:01	HLA-B*13:02:01:01	HLA-C*06:02:01:01	HLA-C*07:02:01:03	HLA-C*06:02:01:01	HLA-C*07:02:01:03	HLA-DRB1*07:01:01:01	HLA-DRB1*01:01:01:01	HLA-DRB1*01:01:01:01	HLA-DRB1*07:01:01:01	HLA-DQA1*02:01:01:02	HLA-DQA1*01:01:01:01	HLA-DQA1*01:01:01:01	HLA-DQA1*02:01:01:02	HLA-DQB1*02:02:01:01	HLA-DQB1*05:01:01:03	HLA-DQB1*02:02:01:01	HLA-DQB1*05:01:01:03
NA18952	HLA-A*24:02:01:01	HLA-A*31:01:02:01	HLA-A*24:02:01:01	HLA-A*31:01:02:01	HLA-B*07:02:01:01	HLA-B*51:01:01:01	HLA-B*07:02:01:01	HLA-B*51:01:01:01	HLA-C*07:02:01:03	HLA-C*14:02:01:01	HLA-C*07:02:01:03	HLA-C*14:02:01:01	HLA-DRB1*14:54:01:new	HLA-DRB1*09:01:02:new	HLA-DRB1*09:01:02:03	HLA-DRB1*14:54:01:08	HLA-DQA1*01:04:01:02	HLA-DQA1*03:02:01:01	HLA-DQA1*01:04:01:02	HLA-DQA1*03:02:01:01	HLA-DQB1*05:03:01:04	HLA-DQB1*03:03:02:03	HLA-DQB1*03:03:02:03	HLA-DQB1*05:03:01:04
NA18959	HLA-A*24:02:01:01	HLA-A*11:01:01:01	HLA-A*11:01:01:01	HLA-A*24:02:01:01	HLA-B*52:01:01:02	HLA-B*67:01:01	HLA-B*52:01:01:02	HLA-B*67:01:01	HLA-C*12:02:02:01	HLA-C*07:02:01:01	HLA-C*07:02:01:01	HLA-C*12:02:02:01	HLA-DRB1*15:02:01:new	HLA-DRB1*15:01:01:03	HLA-DRB1*15:01:01:03	HLA-DRB1*15:02:01:03	HLA-DQA1*01:03:01:01	HLA-DQA1*01:02:01:03	HLA-DQA1*01:02:01:03	HLA-DQA1*01:03:01:01	HLA-DQB1*06:01:01:01	HLA-DQB1*06:02:01:01	HLA-DQB1*06:01:01:01	HLA-DQB1*06:02:01:01
NA18960	HLA-A*24:02:01:01	HLA-A*24:02:01:01	HLA-A*24:02:01:01	HLA-A*24:02:01:01	HLA-B*40:06:01:12	HLA-B*54:01:01:01	HLA-B*40:06:01:12	HLA-B*54:01:01:01	HLA-C*08:01:01:01	HLA-C*01:02:01:05	HLA-C*01:02:01:05	HLA-C*08:01:01:01	HLA-DRB1*09:01:02:new	HLA-DRB1*04:05:01:new	HLA-DRB1*04:05:01:04	HLA-DRB1*09:01:02:03	HLA-DQA1*03:02:01:01	HLA-DQA1*03:03:01:03	HLA-DQA1*03:02:01:01	HLA-DQA1*03:03:01:03	HLA-DQB1*03:03:02:02	HLA-DQB1*04:01:01:03	HLA-DQB1*03:03:02:02	HLA-DQB1*04:01:01:03
NA18967	HLA-A*24:02:01:01	HLA-A*24:02:01:01	HLA-A*24:02:01:01	HLA-A*24:02:01:01	HLA-B*40:02:01:01	HLA-B*51:01:01:01	HLA-B*40:02:01:01	HLA-B*51:01:01:01	HLA-C*03:04:01:02	HLA-C*14:02:01:01	HLA-C*03:04:01:02	HLA-C*14:02:01:01	HLA-DRB1*14:05:01:new	HLA-DRB1*09:01:02:new	HLA-DRB1*09:01:02:04	HLA-DRB1*14:05:01:04	HLA-DQA1*01:04:01:02	HLA-DQA1*03:02:01:01	HLA-DQA1*01:04:01:02	HLA-DQA1*03:02:01:01	HLA-DQB1*05:03:01:02	HLA-DQB1*03:03:02:02	HLA-DQB1*03:03:02:02	HLA-DQB1*05:03:01:02
NA18970	HLA-A*26:01:01:12	HLA-A*24:02:01:01	HLA-A*24:02:01:01	HLA-A*26:01:01:12	HLA-B*54:01:01:01	HLA-B*15:18:01:02	HLA-B*15:18:01:02	HLA-B*54:01:01:01	HLA-C*01:02:01:05	HLA-C*07:04:01:01	HLA-C*01:02:01:05	HLA-C*07:04:01:01	HLA-DRB1*14:05:01:new	HLA-DRB1*04:01:01:new	HLA-DRB1*04:01:01:01	HLA-DRB1*14:05:01:02	HLA-DQA1*01:04:01:01	HLA-DQA1*03:03:01:01	HLA-DQA1*01:04:01:01	HLA-DQA1*03:03:01:01	HLA-DQB1*05:03:01:02	HLA-DQB1*03:276N	HLA-DQB1*03:276N	HLA-DQB1*05:03:01:02
NA18971	HLA-A*24:02:01:01	HLA-A*02:06:01:04	HLA-A*02:06:01:04	HLA-A*24:02:01:01	HLA-B*40:02:01:01	HLA-B*40:02:01:01	HLA-B*40:02:01:01	HLA-B*40:02:01:01	HLA-C*03:04:01:02	HLA-C*07:02:01:01	HLA-C*03:04:01:02	HLA-C*07:02:01:01	HLA-DRB1*09:01:02:new	HLA-DRB1*14:54:01:new	HLA-DRB1*09:01:02:03	HLA-DRB1*14:54:01:02	HLA-DQA1*03:02:01:01	HLA-DQA1*01:04:01:02	HLA-DQA1*01:04:01:02	HLA-DQA1*03:02:01:01	HLA-DQB1*03:03:02:02	HLA-DQB1*05:03:01:01	HLA-DQB1*03:03:02:02	HLA-DQB1*05:03:01:01
NA18974	HLA-A*26:01:01:01	HLA-A*02:01:01:01	HLA-A*02:01:01:01	HLA-A*26:01:01:01	HLA-B*40:01:02:06	HLA-B*39:01:03:new	HLA-B*39:01:03:01	HLA-B*40:01:02:06	HLA-C*07:02:01:01	HLA-C*07:02:01:01	HLA-C*07:02:01:01	HLA-C*07:02:01:01	HLA-DRB1*09:01:02:new	HLA-DRB1*15:01:01:03	HLA-DRB1*09:01:02:03	HLA-DRB1*15:01:01:03	HLA-DQA1*03:02:01:01	HLA-DQA1*01:02:01:03	HLA-DQA1*01:02:01:03	HLA-DQA1*03:02:01:01	HLA-DQB1*03:03:02:02	HLA-DQB1*06:02:01:01	HLA-DQB1*03:03:02:02	HLA-DQB1*06:02:01:01
NA18976	HLA-A*33:03:01:01	HLA-A*33:03:01:01	HLA-A*33:03:01:01	HLA-A*33:03:01:01	HLA-B*44:03:01:10	HLA-B*44:03:01:10	HLA-B*44:03:01:10	HLA-B*44:03:01:10	HLA-C*14:03:01:01	HLA-C*14:03:01:01	HLA-C*14:03:01:01	HLA-C*14:03:01:01	HLA-DRB1*13:02:01:new	HLA-DRB1*13:02:01:new	HLA-DRB1*13:02:01:02	HLA-DRB1*13:02:01:02	HLA-DQA1*01:02:01:08	HLA-DQA1*01:02:01:08	HLA-DQA1*01:02:01:08	HLA-DQA1*01:02:01:08	HLA-DQB1*06:04:01:01	HLA-DQB1*06:04:01:01	HLA-DQB1*06:04:01:01	HLA-DQB1*06:04:01:01
NA18982	HLA-A*24:02:01:01	HLA-A*24:02:01:01	HLA-A*24:02:01:01	HLA-A*24:02:01:01	HLA-B*52:01:01:02	HLA-B*48:01:01:01	HLA-B*48:01:01:01	HLA-B*52:01:01:02	HLA-C*12:02:02:01	HLA-C*08:03:01:01	HLA-C*08:03:01:01	HLA-C*12:02:02:01	HLA-DRB1*15:02:01:new	HLA-DRB1*15:01:01:03	HLA-DRB1*15:01:01:03	HLA-DRB1*15:02:01:03	HLA-DQA1*01:03:01:01	HLA-DQA1*05:05:01:15	HLA-DQA1*01:03:01:01	HLA-DQA1*05:05:01:15	HLA-DQB1*06:01:01:01	HLA-DQB1*03:01:01:01	HLA-DQB1*03:01:01:01	HLA-DQB1*06:01:01:01
NA18983	HLA-A*02:06:01:01	HLA-A*11:01:01:01	HLA-A*02:06:01:01	HLA-A*11:01:01:01	HLA-B*35:01:01:02	HLA-B*15:01:01:01	HLA-B*15:01:01:01	HLA-B*35:01:01:02	HLA-C*03:03:01:01	HLA-C*04:01:01:14	HLA-C*03:03:01:01	HLA-C*04:01:01:14	HLA-DRB1*11:01:01:new	HLA-DRB1*04:06:01:new	HLA-DRB1*04:06:01	HLA-DRB1*11:01:01:04	HLA-DQA1*05:05:01:02	HLA-DQA1*03:01:01:01	HLA-DQA1*03:01:01:01	HLA-DQA1*05:05:01:02	HLA-DQB1*03:01:01:03	HLA-DQB1*03:02:01:01	HLA-DQB1*03:01:01:03	HLA-DQB1*03:02:01:01
NA19036	HLA-A*02:02:01:01	HLA-A*36:01:01:01	HLA-A*02:02:01:01	HLA-A*36:01:01:01	HLA-B*58:02:01:01	HLA-B*53:01:01:01	HLA-B*53:01:01:01	HLA-B*58:02:01:01	HLA-C*06:02:01:95	HLA-C*04:01:01:75	HLA-C*04:01:01:75	HLA-C*06:02:01:95	HLA-DRB1*12:01:01:01	HLA-DRB1*11:01:02:new	HLA-DRB1*11:01:02:03	HLA-DRB1*12:01:01:01	HLA-DQA1*01:05:01:01	HLA-DQA1*01:02:01:21	HLA-DQA1*01:02:01:21	HLA-DQA1*01:05:01:01	HLA-DQB1*05:01:01:02	HLA-DQB1*06:02:01:04	HLA-DQB1*05:01:01:02	HLA-DQB1*06:02:01:04
NA19043	HLA-A*30:02:01:01	HLA-A*02:01:01:01	HLA-A*02:01:01:01	HLA-A*30:02:01:01	HLA-B*18:01:01:new	HLA-B*18:01:01:new	HLA-B*18:01:01:52	HLA-B*18:01:01:52	HLA-C*07:04:01:01	HLA-C*07:04:01:01	HLA-C*07:04:01:01	HLA-C*07:04:01:01	HLA-DRB1*11:01:02:03	HLA-DRB1*11:01:02:03	HLA-DRB1*11:01:02:03	HLA-DRB1*11:01:02:03	HLA-DQA1*01:02:01:03	HLA-DQA1*01:02:01:03	HLA-DQA1*01:02:01:01	HLA-DQA1*01:02:01:03	HLA-DQB1*06:02:01:06	HLA-DQB1*06:02:01:06	HLA-DQB1*06:02:01:06	HLA-DQB1*06:02:01:06
NA19087	HLA-A*02:01:01:01	HLA-A*33:03:01:01	HLA-A*02:01:01:01	HLA-A*33:03:01:01	HLA-B*35:01:01:51	HLA-B*44:03:01:10	HLA-B*35:01:01:51	HLA-B*44:03:01:10	HLA-C*03:03:01:01	HLA-C*14:03:01:01	HLA-C*03:03:01:01	HLA-C*14:03:01:01	HLA-DRB1*04:10:03:new	HLA-DRB1*13:02:01:new	HLA-DRB1*04:10:03	HLA-DRB1*13:02:01:02	HLA-DQA1*03:03:01:02	HLA-DQA1*01:02:01:08	HLA-DQA1*01:02:01:08	HLA-DQA1*03:03:01:02	HLA-DQB1*04:02:01:09	HLA-DQB1*06:04:01:01	HLA-DQB1*04:02:01:09	HLA-DQB1*06:04:01:01
NA19159	HLA-A*23:01:01:01	HLA-A*03:01:01:05	HLA-A*03:01:01:05	HLA-A*23:01:01:01	HLA-B*52:01:02:02	HLA-B*57:02:01:new	HLA-B*52:01:02:02	HLA-B*57:02:01:01	HLA-C*16:01:01:01	HLA-C*18:02:01:01	HLA-C*16:01:01:01	HLA-C*18:02:01:01	HLA-DRB1*13:177:00:new	HLA-DRB1*07:01:01:new	HLA-DRB1*07:01:01:01	HLA-DRB1*13:177	HLA-DQA1*01:03:01:10	HLA-DQA1*02:01:01:01	HLA-DQA1*01:03:01:10	HLA-DQA1*02:01:01:01	HLA-DQB1*06:03:01:02	HLA-DQB1*02:02:01:01	HLA-DQB1*02:02:01:01	HLA-DQB1*06:03:01:02
NA19185	HLA-A*30:02:01:02	HLA-A*30:01:01:01	HLA-A*30:01:01:01	HLA-A*30:02:01:02	HLA-B*52:01:02:02	HLA-B*42:01:01:01	HLA-B*42:01:01:01	HLA-B*52:01:02:02	HLA-C*16:01:01:01	HLA-C*17:01:01:02	HLA-C*16:01:01:01	HLA-C*17:01:01:02	HLA-DRB1*13:01:01:new	HLA-DRB1*03:02:01:new	HLA-DRB1*03:02:01:01	HLA-DRB1*13:01:01:10	HLA-DQA1*01:03:01:10	HLA-DQA1*04:01:01:05	HLA-DQA1*01:03:01:10	HLA-DQA1*04:01:01:05	HLA-DQB1*05:01:01:16	HLA-DQB1*04:02:01:08	HLA-DQB1*04:02:01:08	HLA-DQB1*05:01:01:16
NA19240	HLA-A*68:02:01:01	HLA-A*30:01:01:01	HLA-A*30:01:01:01	HLA-A*68:02:01:01	HLA-B*35:01:01:18	HLA-B*57:03:01:05	HLA-B*35:01:01:18	HLA-B*57:03:01:05	HLA-C*04:01:01:14	HLA-C*18:02:01:01	HLA-C*04:01:01:14	HLA-C*18:02:01:01	HLA-DRB1*12:01:01:new	HLA-DRB1*16:02:01:new	HLA-DRB1*12:01:01:08	HLA-DRB1*16:02:01:03	HLA-DQA1*05:05:01:06	HLA-DQA1*01:02:02:new	HLA-DQA1*01:02:02:01	HLA-DQA1*05:05:01:06	HLA-DQB1*03:01:01:05	HLA-DQB1*05:02:01:04	HLA-DQB1*03:01:01:05	HLA-DQB1*05:02:01:04
NA19338	HLA-A*01:01:01:01	HLA-A*30:02:01:01	HLA-A*01:01:01:01	HLA-A*30:02:01:01	HLA-B*81:01:01:01	HLA-B*14:02:01:01	HLA-B*14:02:01:01	HLA-B*81:01:01:01	HLA-C*18:01:01:03	HLA-C*08:02:01:01	HLA-C*08:02:01:01	HLA-C*18:01:01:03	HLA-DRB1*13:02:01:new	HLA-DRB1*15:03:01:03	HLA-DRB1*13:02:01:03	HLA-DRB1*15:03:01:03	HLA-DQA1*01:02:01:04	HLA-DQA1*01:02:01:03	HLA-DQA1*01:02:01:03	HLA-DQA1*01:02:01:04	HLA-DQB1*06:09:01:01	HLA-DQB1*06:02:01:01	HLA-DQB1*06:02:01:01	HLA-DQB1*06:09:01:01
NA19391	HLA-A*66:02:01:01	HLA-A*34:02:01:01	HLA-A*34:02:01:01	HLA-A*66:02:01:01	HLA-B*53:01:01:01	HLA-B*57:03:01:new	HLA-B*53:01:01:01	HLA-B*57:03:01:10	HLA-C*06:02:01:01	HLA-C*07:01:02:01	HLA-C*06:02:01:01	HLA-C*07:01:02:01	HLA-DRB1*14:54:01:new	HLA-DRB1*11:02:01:new	HLA-DRB1*11:02:01:03	HLA-DRB1*14:54:01:08	HLA-DQA1*03:03:01:01	HLA-DQA1*05:05:01:35	HLA-DQA1*03:03:01:01	HLA-DQA1*05:05:01:35	HLA-DQB1*03:02:01:01	HLA-DQB1*03:01:01:37	HLA-DQB1*03:01:01:37	HLA-DQB1*03:02:01:01
NA19443	HLA-A*30:01:01:01	HLA-A*68:02:01:01	HLA-A*30:01:01:01	HLA-A*68:02:01:01	HLA-B*08:01:01:01	HLA-B*53:01:01:01	HLA-B*08:01:01:01	HLA-B*53:01:01:01	HLA-C*07:02:01:01	HLA-C*04:01:01:75	HLA-C*04:01:01:75	HLA-C*07:02:01:01	HLA-DRB1*13:02:01:03	HLA-DRB1*08:04:01:new	HLA-DRB1*08:04:01:05	HLA-DRB1*13:02:01:03	HLA-DQA1*01:02:01:04	HLA-DQA1*05:05:01:34	HLA-DQA1*01:02:01:04	HLA-DQA1*05:05:01:34	HLA-DQB1*06:09:01:01	HLA-DQB1*03:01:04:02	HLA-DQB1*03:01:04:02	HLA-DQB1*06:09:01:01
NA19468	HLA-A*74:01:01:01	HLA-A*66:01:01:01	HLA-A*66:01:01:01	HLA-A*74:01:01:01	HLA-B*81:01:01:01	HLA-B*81:01:01:01	HLA-B*81:01:01:01	HLA-B*81:01:01:01	HLA-C*18:01:01:03	HLA-C*18:01:01:03	HLA-C*18:01:01:03	HLA-C*18:01:01:03	HLA-DRB1*10:01:01:new	HLA-DRB1*13:01:01:new	HLA-DRB1*10:01:01:03	HLA-DRB1*13:01:01:10	HLA-DQA1*01:05:01:new	HLA-DQA1*01:03:01:10	HLA-DQA1*01:03:01:10	HLA-DQA1*01:05:01:01	HLA-DQB1*05:01:01:02	HLA-DQB1*06:02:01:03	HLA-DQB1*05:01:01:02	HLA-DQB1*06:02:01:03
NA19682	HLA-A*02:06:01:01	HLA-A*30:01:01:01	HLA-A*02:06:01:01	HLA-A*30:01:01:01	HLA-B*35:17:01:01	HLA-B*47:01:01:03	HLA-B*35:17:01:01	HLA-B*47:01:01:03	HLA-C*03:03:01:01	HLA-C*06:02:01:13	HLA-C*03:03:01:01	HLA-C*06:02:01:13	HLA-DRB1*14:02:01:new	HLA-DRB1*03:01:01:01	HLA-DRB1*03:01:01:01	HLA-DRB1*14:02:01:01	HLA-DQA1*05:03:01:01	HLA-DQA1*05:01:01:02	HLA-DQA1*05:01:01:02	HLA-DQA1*05:03:01:01	HLA-DQB1*03:04:01:01	HLA-DQB1*02:01:01:01	HLA-DQB1*02:01:01:01	HLA-DQB1*03:04:01:01
NA19700	HLA-A*03:01:01:05	HLA-A*30:01:01:01	HLA-A*03:01:01:05	HLA-A*30:01:01:01	HLA-B*15:10:01:02	HLA-B*42:01:01:01	HLA-B*15:10:01:02	HLA-B*42:01:01:01	HLA-C*08:04:01:01	HLA-C*17:01:01:02	HLA-C*08:04:01:01	HLA-C*17:01:01:02	HLA-DRB1*11:04:02:new	HLA-DRB1*09:01:02:new	HLA-DRB1*09:01:02:07	HLA-DRB1*11:04:02	HLA-DQA1*01:02:02:02	HLA-DQA1*03:03:01:01	HLA-DQA1*01:02:02:02	HLA-DQA1*03:03:01:01	HLA-DQB1*05:02:01:08	HLA-DQB1*02:02:01:02	HLA-DQB1*02:02:01:02	HLA-DQB1*05:02:01:08
NA19776	HLA-A*31:01:02:01	HLA-A*24:02:01:01	HLA-A*24:02:01:01	HLA-A*31:01:02:01	HLA-B*35:01:01:05	HLA-B*07:02:01:01	HLA-B*07:02:01:01	HLA-B*35:01:01:05	HLA-C*04:01:01:79	HLA-C*07:02:01:03	HLA-C*04:01:01:79	HLA-C*07:02:01:03	HLA-DRB1*04:03:01:new	HLA-DRB1*14:06:01:new	HLA-DRB1*04:03:01:02	HLA-DRB1*14:06:01	HLA-DQA1*03:01:01:01	HLA-DQA1*05:03:01:01	HLA-DQA1*03:01:01:01	HLA-DQA1*05:03:01:01	HLA-DQB1*03:02:01:01	HLA-DQB1*03:01:01:01	HLA-DQB1*03:01:01:01	HLA-DQB1*03:02:01:01
NA19835	HLA-A*02:01:01:01	HLA-A*24:02:01:01	HLA-A*02:01:01:01	HLA-A*24:02:01:01	HLA-B*53:01:01:01	HLA-B*50:01:01:01	HLA-B*50:01:01:01	HLA-B*53:01:01:01	HLA-C*04:01:01:75	HLA-C*06:02:01:02	HLA-C*04:01:01:75	HLA-C*06:02:01:02	HLA-DRB1*08:04:01:new	HLA-DRB1*14:54:01:new	HLA-DRB1*08:04:01:01	HLA-DRB1*14:54:01:08	HLA-DQA1*04:01:02:02	HLA-DQA1*01:05:01:02	HLA-DQA1*01:05:01:02	HLA-DQA1*04:01:02:02	HLA-DQB1*03:19:01:01	HLA-DQB1*05:01:01:08	HLA-DQB1*03:19:01:01	HLA-DQB1*05:01:01:08
NA19909	HLA-A*30:01:01:01	HLA-A*30:01:01:01	HLA-A*30:01:01:01	HLA-A*30:01:01:01	HLA-B*42:01:01:01	HLA-B*42:01:01:01	HLA-B*42:01:01:01	HLA-B*42:01:01:01	HLA-C*17:01:01:02	HLA-C*17:01:01:02	HLA-C*17:01:01:02	HLA-C*17:01:01:02	HLA-DRB1*03:02:01:new	HLA-DRB1*03:02:01:new	HLA-DRB1*03:02:01:01	HLA-DRB1*03:02:01:02	HLA-DQA1*04:01:01:05	HLA-DQA1*04:01:01:05	HLA-DQA1*04:01:01:05	HLA-DQA1*04:01:01:05	HLA-DQB1*04:02:01:08	HLA-DQB1*04:02:01:08	HLA-DQB1*04:02:01:08	HLA-DQB1*04:02:01:08
NA20129	HLA-A*30:02:01:03	HLA-A*31:01:02:new	HLA-A*30:02:01:03	HLA-A*31:01:02:01	HLA-B*08:01:01:37	HLA-B*48:01:01:01	HLA-B*08:01:01:37	HLA-B*48:01:01:01	HLA-C*07:01:01:01	HLA-C*04:01:01:79	HLA-C*04:01:01:79	HLA-C*07:01:01:01	HLA-DRB1*03:01:01:new	HLA-DRB1*14:02:01:new	HLA-DRB1*03:01:01:03	HLA-DRB1*14:02:01:01	HLA-DQA1*05:01:01:02	HLA-DQA1*05:03:01:01	HLA-DQA1*05:01:01:02	HLA-DQA1*05:03:01:01	HLA-DQB1*02:01:01:01	HLA-DQB1*03:01:01:01	HLA-DQB1*02:01:01:01	HLA-DQB1*03:01:01:01
NA20282	HLA-A*03:01:01:05	HLA-A*23:01:01:01	HLA-A*03:01:01:05	HLA-A*23:01:01:01	HLA-B*53:01:01:01	HLA-B*81:01:01:01	HLA-B*53:01:01:01	HLA-B*81:01:01:01	HLA-C*04:01:01:32	HLA-C*08:04:01:04	HLA-C*04:01:01:32	HLA-C*08:04:01:04	HLA-DRB1*08:04:01:new	HLA-DRB1*03:02:01:new	HLA-DRB1*03:02:01:01	HLA-DRB1*08:04:01:05	HLA-DQA1*05:05:01:37	HLA-DQA1*04:01:01:05	HLA-DQA1*04:01:01:05	HLA-DQA1*05:05:01:37	HLA-DQB1*03:01:04:02	HLA-DQB1*04:02:01:08	HLA-DQB1*03:01:04:02	HLA-DQB1*04:02:01:08
NA20346	HLA-A*68:02:01:01	HLA-A*30:02:01:03	HLA-A*30:02:01:03	HLA-A*68:02:01:01	HLA-B*53:01:01:01	HLA-B*15:10:01:02	HLA-B*15:10:01:02	HLA-B*53:01:01:01	HLA-C*04:01:01:75	HLA-C*08:04:01:new	HLA-C*04:01:01:75	HLA-C*08:04:01:01	HLA-DRB1*13:03:01:new	HLA-DRB1*13:02:01:new	HLA-DRB1*13:02:01:03	HLA-DRB1*13:03:01:03	HLA-DQA1*02:01:01:01	HLA-DQA1*01:02:01:04	HLA-DQA1*01:02:01:04	HLA-DQA1*02:01:01:01	HLA-DQB1*02:02:01:01	HLA-DQB1*06:04:01:01	HLA-DQB1*02:02:01:01	HLA-DQB1*06:04:01:01
NA20503	HLA-A*01:01:01:01	HLA-A*02:01:01:01	HLA-A*01:01:01:01	HLA-A*02:01:01:01	HLA-B*35:01:01:05	HLA-B*35:01:01:05	HLA-B*35:01:01:05	HLA-B*35:01:01:05	HLA-C*04:01:01:11	HLA-C*04:01:01:06	HLA-C*04:01:01:06	HLA-C*04:01:01:11	HLA-DRB1*01:01:01:01	HLA-DRB1*11:04:01:01	HLA-DRB1*01:01:01:01	HLA-DRB1*11:04:01:01	HLA-DQA1*01:01:01:01	HLA-DQA1*05:05:01:02	HLA-DQA1*01:01:01:01	HLA-DQA1*05:05:01:02	HLA-DQB1*05:01:01:03	HLA-DQB1*03:01:01:03	HLA-DQB1*03:01:01:03	HLA-DQB1*05:01:01:03
NA20752	HLA-A*26:01:01:01	HLA-A*24:02:01:01	HLA-A*24:02:01:01	HLA-A*26:01:01:01	HLA-B*51:01:01:01	HLA-B*13:02:01:01	HLA-B*13:02:01:01	HLA-B*51:01:01:01	HLA-C*14:02:01:01	HLA-C*06:02:01:01	HLA-C*06:02:01:01	HLA-C*14:02:01:01	HLA-DRB1*01:01:01:01	HLA-DRB1*07:01:01:01	HLA-DRB1*01:01:01:01	HLA-DRB1*07:01:01:01	HLA-DQA1*01:01:01:01	HLA-DQA1*02:01:01:01	HLA-DQA1*01:01:01:01	HLA-DQA1*02:01:01:01	HLA-DQB1*05:01:01:03	HLA-DQB1*03:01:01:05	HLA-DQB1*03:01:01:05	HLA-DQB1*05:01:01:03
NA20762	HLA-A*33:01:01:01	HLA-A*02:01:01:01	HLA-A*02:01:01:01	HLA-A*33:01:01:01	HLA-B*38:01:01:01	HLA-B*35:01:01:05	HLA-B*35:01:01:05	HLA-B*38:01:01:01	HLA-C*12:03:01:01	HLA-C*04:01:01:06	HLA-C*04:01:01:06	HLA-C*12:03:01:01	HLA-DRB1*01:01:01:01	HLA-DRB1*14:01:01:new	HLA-DRB1*01:01:01:01	HLA-DRB1*14:01:01:01	HLA-DQA1*01:01:01:01	HLA-DQA1*01:04:01:02	HLA-DQA1*01:01:01:01	HLA-DQA1*01:04:01:02	HLA-DQB1*05:01:01:03	HLA-DQB1*05:03:01:01	HLA-DQB1*05:01:01:03	HLA-DQB1*05:03:01:01
NA20799	HLA-A*03:01:01:01	HLA-A*03:01:01:05	HLA-A*03:01:01:01	HLA-A*03:01:01:05	HLA-B*15:18:01:02	HLA-B*57:02:01:new	HLA-B*15:18:01:02	HLA-B*57:02:01:03	HLA-C*03:03:01:01	HLA-C*18:02:01:01	HLA-C*03:03:01:01	HLA-C*18:02:01:01	HLA-DRB1*11:01:01:01	HLA-DRB1*01:02:01:01	HLA-DRB1*01:02:01:01	HLA-DRB1*11:01:01:01	HLA-DQA1*05:05:01:new	HLA-DQA1*01:01:02:01	HLA-DQA1*01:01:02:01	HLA-DQA1*05:05:01:01	HLA-DQB1*03:01:01:03	HLA-DQB1*05:01:01:01	HLA-DQB1*03:01:01:03	HLA-DQB1*05:01:01:01
NA20805	HLA-A*30:02:01:01	HLA-A*24:02:01:01	HLA-A*24:02:01:01	HLA-A*30:02:01:01	HLA-B*18:01:01:06	HLA-B*44:02:01:01	HLA-B*18:01:01:06	HLA-B*44:02:01:01	HLA-C*05:37	HLA-C*16:04:01:01	HLA-C*05:37	HLA-C*16:04:01:01	HLA-DRB1*03:01:01:02	HLA-DRB1*11:04:01:03	HLA-DRB1*03:01:01:02	HLA-DRB1*11:04:01:03	HLA-DQA1*05:01:01:01	HLA-DQA1*05:05:01:01	HLA-DQA1*05:01:01:01	HLA-DQA1*05:05:01:01	HLA-DQB1*03:03:02:01	HLA-DQB1*03:01:01:03	HLA-DQB1*03:01:01:03	HLA-DQB1*03:03:02:01
NA20806	HLA-A*02:01:01:01	HLA-A*26:01:01:01	HLA-A*02:01:01:01	HLA-A*26:01:01:01	HLA-B*51:01:01:01	HLA-B*35:03:01:03	HLA-B*35:03:01:03	HLA-B*51:01:01:01	HLA-C*07:02:01:01	HLA-C*04:01:01:14	HLA-C*04:01:01:14	HLA-C*07:02:01:01	HLA-DRB1*15:01:01:02	HLA-DRB1*15:01:01:02	HLA-DRB1*15:01:01:01	HLA-DRB1*15:01:01:03	HLA-DQA1*01:02:01:01	HLA-DQA1*01:02:01:01	HLA-DQA1*01:02:01:01	HLA-DQA1*01:02:01:01	HLA-DQB1*06:02:01:01	HLA-DQB1*06:02:01:01	HLA-DQB1*06:02:01:01	HLA-DQB1*06:02:01:01
NA20809	HLA-A*29:02:01:01	HLA-A*03:01:01:01	HLA-A*03:01:01:01	HLA-A*29:02:01:01	HLA-B*44:03:01:16	HLA-B*07:02:01:01	HLA-B*07:02:01:01	HLA-B*44:03:01:16	HLA-C*16:01:01:01	HLA-C*07:02:01:03	HLA-C*07:02:01:03	HLA-C*16:01:01:01	HLA-DRB1*04:04:01:04	HLA-DRB1*01:01:01:01	HLA-DRB1*01:01:01:01	HLA-DRB1*04:04:01:04	HLA-DQA1*03:01:01:01	HLA-DQA1*01:01:01:01	HLA-DQA1*01:01:01:01	HLA-DQA1*03:01:01:01	HLA-DQB1*03:02:01:02	HLA-DQB1*05:01:01:03	HLA-DQB1*03:02:01:02	HLA-DQB1*05:01:01:03
NA20827	HLA-A*02:01:01:01	HLA-A*33:03:01:01	HLA-A*02:01:01:01	HLA-A*33:03:01:01	HLA-B*13:02:01:01	HLA-B*41:01:01:01	HLA-B*13:02:01:01	HLA-B*41:01:01:01	HLA-C*06:02:01:new	HLA-C*17:01:01:05	HLA-C*06:02:01:01	HLA-C*17:01:01:05	HLA-DRB1*07:01:01:01	HLA-DRB1*07:01:01:01	HLA-DRB1*07:01:01:01	HLA-DRB1*07:01:01:01	HLA-DQA1*02:01:01:01	HLA-DQA1*02:01:01:01	HLA-DQA1*02:01:01:01	HLA-DQA1*02:01:01:01	HLA-DQB1*02:02:01:01	HLA-DQB1*02:02:01:01	HLA-DQB1*02:02:01:01	HLA-DQB1*02:02:01:25
NA20850	HLA-A*01:01:01:01	HLA-A*02:03:01:01	HLA-A*01:01:01:01	HLA-A*02:03:01:01	HLA-B*35:03:01:01	HLA-B*38:02:01:new	HLA-B*35:03:01:01	HLA-B*38:02:01:02	HLA-C*04:01:01:14	HLA-C*07:02:01:01	HLA-C*04:01:01:14	HLA-C*07:02:01:01	HLA-DRB1*07:01:01:02	HLA-DRB1*15:04:00:new	HLA-DRB1*07:01:01:02	HLA-DRB1*15:04	HLA-DQA1*02:01:01:01	HLA-DQA1*01:02:01:new	HLA-DQA1*01:02:01:03	HLA-DQA1*02:01:01:01	HLA-DQB1*03:03:02:01	HLA-DQB1*05:02:01:01	HLA-DQB1*03:03:02:01	HLA-DQB1*05:02:01:01
NA20870	HLA-A*68:01:02:02	HLA-A*02:11:01:01	HLA-A*02:11:01:01	HLA-A*68:01:02:02	HLA-B*18:01:01:05	HLA-B*40:06:01:13	HLA-B*18:01:01:05	HLA-B*40:06:01:13	HLA-C*12:05:01	HLA-C*15:02:01:01	HLA-C*12:05:01	HLA-C*15:02:01:01	HLA-DRB1*13:02:01:03	HLA-DRB1*15:01:01:03	HLA-DRB1*13:02:01:03	HLA-DRB1*15:01:01:03	HLA-DQA1*01:02:01:23	HLA-DQA1*01:03:01:01	HLA-DQA1*01:02:01:23	HLA-DQA1*01:03:01:01	HLA-DQB1*06:09:01:01	HLA-DQB1*06:01:01:01	HLA-DQB1*06:01:01:01	HLA-DQB1*06:09:01:01
NA20905	HLA-A*32:01:01:09	HLA-A*11:01:01:01	HLA-A*11:01:01:01	HLA-A*32:01:01:09	HLA-B*40:06:01:13	HLA-B*49:01:01:04	HLA-B*40:06:01:13	HLA-B*49:01:01:04	HLA-C*15:02:01:01	HLA-C*07:01:01:16	HLA-C*07:01:01:16	HLA-C*15:02:01:01	HLA-DRB1*11:01:01:new	HLA-DRB1*15:02:01:new	HLA-DRB1*11:01:01:01	HLA-DRB1*15:02:01:03	HLA-DQA1*05:05:01:01	HLA-DQA1*01:03:01:01	HLA-DQA1*01:03:01:01	HLA-DQA1*05:05:01:01	HLA-DQB1*03:01:01:04	HLA-DQB1*06:01:01:01	HLA-DQB1*03:01:01:04	HLA-DQB1*06:01:01:01
NA21093	HLA-A*01:01:01:01	HLA-A*01:01:01:01	HLA-A*01:01:01:01	HLA-A*01:01:01:01	HLA-B*57:01:01:31	HLA-B*37:01:01:01	HLA-B*37:01:01:01	HLA-B*57:01:01:31	HLA-C*06:02:01:01	HLA-C*06:02:01:01	HLA-C*06:02:01:01	HLA-C*06:02:01:01	HLA-DRB1*07:01:01:02	HLA-DRB1*10:01:01:03	HLA-DRB1*07:01:01:02	HLA-DRB1*10:01:01:03	HLA-DQA1*02:01:01:01	HLA-DQA1*01:05:01:01	HLA-DQA1*01:05:01:01	HLA-DQA1*02:01:01:01	HLA-DQB1*03:03:02:01	HLA-DQB1*05:01:01:05	HLA-DQB1*03:03:02:01	HLA-DQB1*05:01:01:05
NA21102	HLA-A*02:11:01:01	HLA-A*26:01:01:01	HLA-A*02:11:01:01	HLA-A*26:01:01:01	HLA-B*40:06:04:01	HLA-B*08:01:01:02	HLA-B*08:01:01:02	HLA-B*40:06:04:01	HLA-C*15:02:01:01	HLA-C*07:02:01:01	HLA-C*07:02:01:01	HLA-C*15:02:01:01	HLA-DRB1*10:01:01:03	HLA-DRB1*03:01:01:03	HLA-DRB1*03:01:01:03	HLA-DRB1*10:01:01:03	HLA-DQA1*01:05:01:01	HLA-DQA1*05:01:01:new	HLA-DQA1*01:05:01:01	HLA-DQA1*05:01:01:01	HLA-DQB1*05:01:01:05	HLA-DQB1*02:01:01:01	HLA-DQB1*02:01:01:01	HLA-DQB1*05:01:01:05
NA21106	HLA-A*32:01:01:01	HLA-A*11:01:01:01	HLA-A*11:01:01:01	HLA-A*32:01:01:01	HLA-B*57:01:01:01	HLA-B*52:01:01:02	HLA-B*52:01:01:02	HLA-B*57:01:01:01	HLA-C*06:02:01:01	HLA-C*12:02:02:01	HLA-C*06:02:01:01	HLA-C*12:02:02:01	HLA-DRB1*15:01:01:03	HLA-DRB1*15:02:01:new	HLA-DRB1*15:01:01:03	HLA-DRB1*15:02:01:03	HLA-DQA1*01:03:01:01	HLA-DQA1*01:03:01:01	HLA-DQA1*01:03:01:01	HLA-DQA1*01:03:01:01	HLA-DQB1*06:01:01:01	HLA-DQB1*06:01:01:01	HLA-DQB1*06:01:01:01	HLA-DQB1*06:01:01:01
NA21110	HLA-A*24:02:01:01	HLA-A*32:01:01:01	HLA-A*24:02:01:01	HLA-A*32:01:01:01	HLA-B*35:02:01:02	HLA-B*52:01:01:02	HLA-B*35:02:01:02	HLA-B*52:01:01:02	HLA-C*04:01:01:06	HLA-C*12:02:02:01	HLA-C*04:01:01:06	HLA-C*12:02:02:01	HLA-DRB1*11:04:01:01	HLA-DRB1*15:02:01:new	HLA-DRB1*11:04:01:01	HLA-DRB1*15:02:01:02	HLA-DQA1*05:05:01:new	HLA-DQA1*01:03:01:01	HLA-DQA1*01:03:01:01	HLA-DQA1*05:05:01:32	HLA-DQB1*03:01:01:02	HLA-DQB1*06:01:01:01	HLA-DQB1*03:01:01:02	HLA-DQB1*06:01:01:01
NA21144	HLA-A*02:01:01:01	HLA-A*33:03:01:01	HLA-A*02:01:01:01	HLA-A*33:03:01:01	HLA-B*57:01:01:01	HLA-B*58:01:01:03	HLA-B*57:01:01:01	HLA-B*58:01:01:03	HLA-C*06:02:01:01	HLA-C*03:02:02:05	HLA-C*03:02:02:05	HLA-C*06:02:01:01	HLA-DRB1*07:01:01:02	HLA-DRB1*03:01:01:03	HLA-DRB1*03:01:01:03	HLA-DRB1*07:01:01:02	HLA-DQA1*02:01:01:01	HLA-DQA1*05:01:01:new	HLA-DQA1*02:01:01:01	HLA-DQA1*05:01:01:01	HLA-DQB1*03:03:02:01	HLA-DQB1*02:01:01:01	HLA-DQB1*02:01:01:01	HLA-DQB1*03:03:02:01
NA21309	HLA-A*01:03:01:01	HLA-A*02:02:01:01	HLA-A*01:03:01:01	HLA-A*02:02:01:01	HLA-B*08:01:01:01	HLA-B*49:01:01:01	HLA-B*08:01:01:01	HLA-B*49:01:01:01	HLA-C*07:04:01:01	HLA-C*07:01:01:16	HLA-C*07:01:01:16	HLA-C*07:04:01:01	HLA-DRB1*15:03:01:03	HLA-DRB1*13:02:01:new	HLA-DRB1*13:02:01:13	HLA-DRB1*15:03:01:03	HLA-DQA1*01:02:01:03	HLA-DQA1*01:02:01:04	HLA-DQA1*01:02:01:03	HLA-DQA1*01:02:01:04	HLA-DQB1*06:02:01:01	HLA-DQB1*06:04:01:01	HLA-DQB1*06:02:01:01	HLA-DQB1*06:04:01:01

## Sheet: Table S3-FuFiHLA-raw-per-gene
	Per gene typing Accuracy for FuFiHLA HLA typing on six targeted genes across 232 HPRC HiFi samples.
	Gene	1-field	2-field	3-field	4-field
	HLA-A	1	1	1	1
	HLA-B	1	1	1	0.9977
	HLA-C	1	1	1	0.9956
	HLA-DRB1	1	0.99569	0.99569	0.9837
	HLA-DQA1	1	1	1	0.9952
	HLA-DQB1	1	1	1	0.9956

## Sheet: Table S4-FuFiHLA-raw-typing-all
Evaluation of FuFiHLA on HPRC HiFi reads.
HiFi Long Reads	Ground Truth	Called Allele	Assembly	Strand Direction	NM	DS string
HG00128	HLA-DRB1*12:01:01:new	HLA-DRB1*12:01:01:03	HG00128#2#CM090096.1	-	2	ds:Z::4619-[ca]:9050
HG002	HLA-DRB1*04:02:01:new	HLA-DRB1*04:02:01	HG002#1#chr6	-	4	ds:Z::5635-[ca]:2239-[a]:1218-[t]:5407
HG00544	HLA-DRB1*09:01:02:new	HLA-DRB1*09:01:02:03	HG00544#1#CM089373.1	-	1	ds:Z::10192-[a]:5203
HG00544	HLA-DRB1*09:01:02:new	HLA-DRB1*09:01:02:03	HG00544#1#CM089373.1	-	1	ds:Z::10192-[a]:5203
HG005	HLA-DRB1*04:05:01:new	HLA-DRB1*04:05:01:04	HG005#1#CM099986.1	-	3	ds:Z::5635-[ca]:1*at:8867
HG01071	HLA-A*24:02:01:new	HLA-A*24:02:01:01	HG01071#1#CM089116.1	+	1	ds:Z::3072*ta:429
HG01099	HLA-DQB1*02:02:01:01	HLA-DQB1*02:02:01:25	HG01099#1#CM086260.1	-	1	ds:Z::4211+[a]:3266
HG01346	HLA-DRB1*13:02:01:new	HLA-DRB1*13:02:01:13	HG01346#2#JBHDSS010000002.1	-	2	ds:Z::4625-[ca]:8616
HG01433	HLA-DRB1*04:03:01:new	HLA-DRB1*04:03:01:01	HG01433#1#CM086483.1	-	8	ds:Z::5918-[c]tcccaca:9329
HG01934	HLA-DRB1*04:04:01:new	HLA-DRB1*04:04:01:05	HG01934#2#CM088881.1	-	4	ds:Z::5613+[ctct]:8909
HG01940	HLA-DRB1*14:02:01:new	HLA-DRB1*14:06:01	HG01940#1#CM088633.1	-	6	ds:Z::4776-[caca]:116*ac*ca:8918
HG01960	HLA-DRB1*13:01:01:new	HLA-DRB1*13:01:01:10	HG01960#2#JBHIHN010000011.1	-	2	ds:Z::4622-[ca]:8616
HG01981	HLA-DRB1*04:04:01:new	HLA-DRB1*04:04:01:05	HG01981#2#JBHDRW010000010.1	-	3	ds:Z::5838-[ca]:1*at:9313
HG02027	HLA-DRB1*12:02:01:new	HLA-DRB1*12:02:01:03	HG02027#1#JBHDTX010000002.1	-	2	ds:Z::4783-[ca]:9068
HG02056	HLA-DRB1*13:12:01:new	HLA-DRB1*13:21:01:01	HG02056#1#JBHDVC010000047.1	-	4	ds:Z::4700-[ca]:179*ta:58*ta:8265
HG02071	HLA-DRB1*12:02:01:new	HLA-DRB1*12:02:01:11	HG02071#1#CM088260.1	-	2	ds:Z::4617-[ca]:8619
HG02074	HLA-DRB1*09:01:02:new	HLA-DRB1*09:01:02:03	HG02074#2#JBHIGL010000008.1	-	1	ds:Z::10192-[a]:5202
HG02135	HLA-B*15:01:01:new	HLA-B*15:01:01:38	HG02135#2#CM088319.1	-	1	ds:Z::45*tc:4048
HG02135	HLA-DRB1*15:02:01:new	HLA-DRB1*15:02:01:04	HG02135#1#CM088309.1	-	1	ds:Z::1107-[a]:9780
HG02165	HLA-DRB1*14:54:01:10	HLA-DRB1*14:05:01:02	HG02165#1#CM087444.1	-	7	ds:Z::4760-[tc]:22*ta:206*ga:3*ca:3*gt:121*at:8721
HG02178	HLA-DRB1*15:02:01:new	HLA-DRB1*15:02:01:05	HG02178#2#CM089938.1	-	1	ds:Z::1111-[a]:9773
HG02293	HLA-DRB1*04:07:01:new	HLA-DRB1*04:07:01:02	HG02293#2#CM086237.1	-	8	ds:Z::5798-[ctctctct]:9351
HG02559	HLA-DRB1*04:01:01:new	HLA-DRB1*04:01:01:01	HG02559#1#CM088234.1	-	2	ds:Z::5664+[ca]:9290
HG02602	HLA-DRB1*14:04:01:new	HLA-DRB1*14:04:01:02	HG02602#2#CM099701.1	-	1	ds:Z::10398-[a]:2824
HG02738	HLA-DQB1*02:01:01:01	HLA-DQB1*02:01:01:01	HG02738#1#JBJXQJ010000012.1	-	1	ds:Z::7130+[t]:350
HG03669	HLA-DRB1*15:02:02:new	HLA-DRB1*15:02:02:01	HG03669#1#JBHDTD010000072.1	-	2	ds:Z::4976-[ca]:5881
HG03831	HLA-DRB1*15:02:02:new	HLA-DRB1*15:02:02:01	HG03831#2#JBHDSO010000065.1	-	1	ds:Z::1073-[a]:9787
HG03927	HLA-DRB1*14:04:01:new	HLA-DRB1*14:04:01:01	HG03927#1#CM086636.1	-	2	ds:Z::4865-[ca]:9071
HG03942	HLA-DRB1*15:01:01:03	HLA-DRB1*15:01:01:03	HG03942#1#CM088393.1	-	2	ds:Z::1334+[aa]:10235
HG04228	HLA-DQA1*01:02:01:01	HLA-DQA1*01:02:01:03	HG04228#1#CM088480.1	+	1	ds:Z::4096+[a]:2388
NA18940	HLA-DRB1*15:02:01:new	HLA-DRB1*15:02:01:03	NA18940#1#CM101704.1	-	2	ds:Z::5157-[ca]:6336
NA18945	HLA-DRB1*13:02:01:new	HLA-DRB1*13:02:01:02	NA18945#1#CM101613.1	-	2	ds:Z::4788-[ca]:9065
NA18959	HLA-DRB1*15:02:01:new	HLA-DRB1*15:02:01:03	NA18959#1#CM101546.1	-	1	ds:Z::1254+[a]:10239
NA18960	HLA-DRB1*04:05:01:new	HLA-DRB1*04:05:01:04	NA18960#2#CM101559.1	-	4	ds:Z::5593-[ctct]:8913
NA19043	HLA-DQA1*01:02:01:03	HLA-DQA1*01:02:01:01	NA19043#1#CM087046.1	+	1	ds:Z::4096-[a]:2388
NA19835	HLA-DRB1*08:04:01:new	HLA-DRB1*08:04:01:01	NA19835#1#CM094026.1	-	1	ds:Z::12296*gt:922
NA19909	HLA-DRB1*03:02:01:new	HLA-DRB1*03:02:01:02	NA19909#1#JBIRDH010000012.1	-	2	ds:Z::4613-[ca]:8595
NA20346	HLA-C*08:04:01:new	HLA-C*08:04:01:01	NA20346#2#CM094262.1	-	1	ds:Z::381+[c]:3881
NA20806	HLA-DRB1*15:01:01:02	HLA-DRB1*15:01:01:01	NA20806#1#CM102442.1	-	3	ds:Z::1334-[a]:3914+[ca]:5829
NA20806	HLA-DRB1*15:01:01:02	HLA-DRB1*15:01:01:03	NA20806#1#CM102442.1	-	2	ds:Z::5249-[ca]:5827
NA20827	HLA-DQB1*02:02:01:01	HLA-DQB1*02:02:01:25	NA20827#1#CM102544.1	-	1	ds:Z::4211+[a]:3266
NA20905	HLA-DRB1*15:02:01:new	HLA-DRB1*15:02:01:03	NA20905#2#CM087508.1	-	9	ds:Z::1254+[a]:3903-[cacacaca]:6336
NA21106	HLA-DRB1*15:02:01:new	HLA-DRB1*15:02:01:03	NA21106#2#CM089587.1	-	1	ds:Z::1254+[a]:10239
NA21110	HLA-DRB1*15:02:01:new	HLA-DRB1*15:02:01:02	NA21110#2#CM089683.1	-	1	ds:Z::1111-[a]:10214
					108
QV = -10 * log10(108/16354846)		51.8022

## Sheet: Table S5-FuFiHLA-bam-typing
Evaluation of FuFiHLA on HPRC HiFi reads, using bam to extract informative reads.
Bam Long Reads	Ground Truth	Called Allele	Assembly	Strand Direction	NM	DS string
HG00128	HLA-DRB1*12:01:01:new	HLA-DRB1*12:01:01:03	HG00128#2#CM090096.1	-	2	ds:Z::4619-[ca]:9050
HG002	HLA-DRB1*04:02:01:new	HLA-DRB1*04:02:01	HG002#1#chr6	-	4	ds:Z::5635-[ca]:2239-[a]:1218-[t]:5407
HG00544	HLA-DRB1*09:01:02:new	HLA-DRB1*09:01:02:03	HG00544#1#CM089373.1	-	1	ds:Z::10192-[a]:5203
HG00544	HLA-DRB1*09:01:02:new	HLA-DRB1*09:01:02:03	HG00544#1#CM089373.1	-	1	ds:Z::10192-[a]:5203
HG005	HLA-DRB1*04:05:01:new	HLA-DRB1*04:05:01:04	HG005#1#CM099986.1	-	1	ds:Z::5636*at:8869
HG01071	HLA-A*24:02:01:new	HLA-A*24:02:01:01	HG01071#1#CM089116.1	+	1	ds:Z::3072*ta:429
HG01099	HLA-DQB1*02:02:01:01	HLA-DQB1*02:02:01:25	HG01099#1#CM086260.1	-	1	ds:Z::4211+[a]:3266
HG01433	HLA-DRB1*04:03:01:new	HLA-DRB1*04:03:01:01	HG01433#1#CM086483.1	-	2	ds:Z::8169-[aa]:7084
HG01934	HLA-DRB1*04:04:01:new	HLA-DRB1*04:04:01:05	HG01934#2#CM088881.1	-	4	ds:Z::5613+[ctct]:8909
HG01940	HLA-DRB1*14:02:01:new	HLA-DRB1*14:06:01	HG01940#1#CM088633.1	-	6	ds:Z::4776-[caca]:116*ac*ca:8918
HG01943	HLA-DRB1*04:92:00:new	HLA-DRB1*04:07:01:02	HG01943#1#JBHIIK010000008.1	-	1	ds:Z::8081-[a]:7075
HG01960	HLA-DRB1*13:01:01:new	HLA-DRB1*13:01:01:10	HG01960#2#JBHIHN010000011.1	-	2	ds:Z::4622-[ca]:8616
HG01978	HLA-DRB1*09:01:02:new	HLA-DRB1*09:01:02:03	HG01978#2#CM089273.1	-	1	ds:Z::10192-[a]:5202
HG01981	HLA-DRB1*04:04:01:new	HLA-DRB1*04:04:01:05	HG01981#2#JBHDRW010000010.1	-	3	ds:Z::5838-[ca]:1*at:9313
HG02027	HLA-DRB1*12:02:01:new	HLA-DRB1*12:02:01:03	HG02027#1#JBHDTX010000002.1	-	2	ds:Z::4783-[ca]:9068
HG02071	HLA-DRB1*12:02:01:new	HLA-DRB1*12:02:01:11	HG02071#1#CM088260.1	-	2	ds:Z::4617-[ca]:8619
HG02074	HLA-DRB1*09:01:02:new	HLA-DRB1*09:01:02:03	HG02074#2#JBHIGL010000008.1	-	1	ds:Z::10192-[a]:5202
HG02132	HLA-DRB1*04:05:01:new	HLA-DRB1*04:05:01:04	HG02132#2#CM086908.1	-	2	ds:Z::5593+[ct]:8911
HG02135	HLA-DRB1*15:02:01:new	HLA-DRB1*15:02:01:04	HG02135#1#CM088309.1	-	1	ds:Z::1107-[a]:9780
HG02165	HLA-DRB1*14:54:01:10	HLA-DRB1*14:05:01:02	HG02165#1#CM087444.1	-	7	ds:Z::4760-[tc]:22*ta:206*ga:3*ca:3*gt:121*at:8721
HG02178	HLA-DRB1*15:02:01:new	HLA-DRB1*15:02:01:05	HG02178#2#CM089938.1	-	1	ds:Z::1111-[a]:9773
HG02559	HLA-DRB1*04:01:01:new	HLA-DRB1*04:01:01:01	HG02559#1#CM088234.1	-	2	ds:Z::5664+[ca]:9290
HG02602	HLA-DRB1*14:04:01:new	HLA-DRB1*14:04:01:02	HG02602#2#CM099701.1	-	1	ds:Z::10398-[a]:2824
HG02738	HLA-DQB1*02:01:01:01	HLA-DQB1*02:01:01:01	HG02738#1#JBJXQJ010000012.1	-	1	ds:Z::7130+[t]:350
HG03669	HLA-DRB1*15:02:02:new	HLA-DRB1*15:02:02:01	HG03669#1#JBHDTD010000072.1	-	2	ds:Z::4976-[ca]:5881
HG03831	HLA-DRB1*15:02:02:new	HLA-DRB1*15:02:02:01	HG03831#2#JBHDSO010000065.1	-	1	ds:Z::1073-[a]:9787
HG03927	HLA-DRB1*14:04:01:new	HLA-DRB1*14:04:01:01	HG03927#1#CM086636.1	-	2	ds:Z::4865-[ca]:9071
HG03942	HLA-DRB1*15:01:01:03	HLA-DRB1*15:01:01:03	HG03942#1#CM088393.1	-	2	ds:Z::1334+[aa]:10235
HG04228	HLA-DQA1*01:02:01:01	HLA-DQA1*01:02:01:03	HG04228#1#CM088480.1	+	1	ds:Z::4096+[a]:2388
NA18940	HLA-DRB1*15:02:01:new	HLA-DRB1*15:02:01:03	NA18940#1#CM101704.1	-	2	ds:Z::5157-[ca]:6336
NA18945	HLA-DRB1*09:01:02:new	HLA-DRB1*09:01:02:03	NA18945#2#CM101630.1	-	1	ds:Z::10192-[a]:5202
NA18945	HLA-DRB1*13:02:01:new	HLA-DRB1*13:02:01:02	NA18945#1#CM101613.1	-	2	ds:Z::4788-[ca]:9065
NA18959	HLA-DRB1*15:02:01:new	HLA-DRB1*15:02:01:03	NA18959#1#CM101546.1	-	1	ds:Z::1254+[a]:10239
NA19043	HLA-DQA1*01:02:01:03	HLA-DQA1*01:02:01:01	NA19043#1#CM087046.1	+	1	ds:Z::4096-[a]:2388
NA19776	HLA-DRB1*04:03:01:new	HLA-DRB1*04:03:01:03	NA19776#1#CM094012.1	-	2	ds:Z::5760-[ct]:8809
NA19835	HLA-DRB1*08:04:01:new	HLA-DRB1*08:04:01:01	NA19835#1#CM094026.1	-	1	ds:Z::12296*gt:922
NA19909	HLA-DRB1*03:02:01:new	HLA-DRB1*03:02:01:02	NA19909#1#JBIRDH010000012.1	-	2	ds:Z::4613-[ca]:8595
NA19909	HLA-DRB1*03:02:01:new	HLA-DRB1*03:02:01:02	NA19909#2#JBIRDH010000012.1	-	2	ds:Z::4613-[ca]:8595
NA20346	HLA-C*08:04:01:new	HLA-C*08:04:01:01	NA20346#2#CM094262.1	-	1	ds:Z::381+[c]:3881
NA20806	HLA-DRB1*15:01:01:02	HLA-DRB1*15:01:01:03	NA20806#1#CM102442.1	-	3	ds:Z::1334-[a]:3914+[ca]:5829
NA20806	HLA-DRB1*15:01:01:02	HLA-DRB1*15:01:01:01	NA20806#1#CM102442.1	-	2	ds:Z::5249-[ca]:5827
NA20827	HLA-DQB1*02:02:01:01	HLA-DQB1*02:02:01:25	NA20827#1#CM102544.1	-	1	ds:Z::4211+[a]:3266
NA20905	HLA-DRB1*15:02:01:new	HLA-DRB1*15:02:01:03	NA20905#2#CM087508.1	-	9	ds:Z::1254+[a]:3903-[cacacaca]:6336
NA21106	HLA-DRB1*15:02:01:new	HLA-DRB1*15:02:01:03	NA21106#2#CM089587.1	-	1	ds:Z::1254+[a]:10239
NA21110	HLA-DRB1*15:02:01:new	HLA-DRB1*15:02:01:02	NA21110#2#CM089683.1	-	1	ds:Z::1111-[a]:10214
					90
QV = -10 * log10(90/16354846)	52.594

## Sheet: Table S6-Starphase
One typing error:
HG002	consensus2_HLA-DRB1	HLA-DRB1*04:02:01:new	*10:01:01:03	HG002#1#chr6:26063357-33158423	4361	ds:Z::3*tc:9*ca:8*ct:11*ct:14*ac:16*tc:1-[t]:8*ct:4*ga:7+[g]:7*ct:3*ta:11*gc:35*ct:4*cg*ag*gt:13*tc*ga:6*ac*ga*gt:3*cg*at:5*tc:16*cg:2-[g]:10*gc*ga:7*tc:21*ag:2*tc:1*cg:9*ca:25-[ag]:2*ct:25*gt:7*gc*tc:8*tc:8*ga:1*gc:5*ag:2*ga:1*gc*ga:3*tc*gt:24*at:26*tg:22+[a]:1*ga:4*ga*ca:1*ag:2*ag:13-g:21*ac:4*gc:12*ga*ag:9*ga:25*gc:2+[c]:3-[a]:7*ac*ta:3*tc:5*cg:1*ct:1*tc:12*ca:25*ct:6*ag:9*ag:18*ta:6*gc:25*tc:…
Evaluation of starphase on HPRC HiFi reads.
Starphase	Consensus	Ground Truth	Called Allele	Assembly	NM	DS string
HG00097	consensus1_HLA-B	HLA-B*07:02:01:01	HLA-B*07:02:01:01	HG00097#1#JBIRDD010000044.1:26135733-33183958	1	ds:Z::551-[c]:3729
HG00097	consensus2_HLA-C	HLA-C*07:02:01:03	HLA-C*07:02:01:03	HG00097#1#JBIRDD010000044.1:26135733-33183958	1	ds:Z::1246-[a]:3273
HG00128	consensus1_HLA-A	HLA-A*02:01:01:01	HLA-A*02:01:01:01	HG00128#1#CM090080.1:26067690-33121428	1	ds:Z::3011-[g]:820
HG00133	consensus1_HLA-DRB1	HLA-DRB1*04:04:01:04	HLA-DRB1*04:04:01:04	HG00133#2#CM090065.1:26066085-33186537	1	ds:Z::43+[g]:15298
HG002	consensus2_HLA-A	HLA-A*26:01:01:01	HLA-A*26:01:01:01	HG002#1#chr6:26063357-33158423	5	ds:Z::533+[g]:348+[c]:33+[c]:135-[c]:383+[c]:2399
HG002	consensus2_HLA-DQB1	HLA-DQB1*03:02:01:01	HLA-DQB1*03:02:01:01	HG002#1#chr6:26063357-33158423	1	ds:Z::7864-[c]:22
HG00235	consensus2_HLA-DRB1	HLA-DRB1*09:01:02:new	HLA-DRB1*09:01:02:04	HG00235#2#JBIREE010000012.1:26116963-33237428	1	ds:Z::3560-[t]:12592
HG00290	consensus2_HLA-DQA1	HLA-DQA1*01:01:01:01	HLA-DQA1*01:01:01:01	HG00290#1#CM089982.1:26058536-33073714	1	ds:Z::4198-[a]:2977
HG00290	consensus1_HLA-DQB1	HLA-DQB1*05:01:01:03	HLA-DQB1*05:01:01:03	HG00290#1#CM089982.1:26058536-33073714	1	ds:Z::771-[g]:7082
HG00290	consensus1_HLA-DRB1	HLA-DRB1*01:01:01:01	HLA-DRB1*01:01:01:01	HG00290#1#CM089982.1:26058536-33073714	1	ds:Z::3891-[t]:7539
HG00320	consensus1_HLA-DQA1	HLA-DQA1*04:01:01:03	HLA-DQA1*04:01:01:03	HG00320#1#CM089951.1:26108910-33096940	4	ds:Z::13-[a]:38+[g]:30+[g]:113+[t]:7051
HG00320	consensus2_HLA-DQA1	HLA-DQA1*04:01:01:03	HLA-DQA1*04:01:01:03	HG00320#1#CM089951.1:26108910-33096940	4	ds:Z::13-[a]:111+[a]:92-[c]:3806-[a]:3221
HG00320	consensus1_HLA-DQB1	HLA-DQB1*04:02:01:04	HLA-DQB1*04:02:01:04	HG00320#1#CM089951.1:26108910-33096940	1	ds:Z::1461-[c]:6422
HG00320	consensus1_HLA-DRB1	HLA-DRB1*08:01:01:new	HLA-DRB1*08:01:01:01	HG00320#2#CM089965.1:26070087-33025508	2	ds:Z::214+[c]:23+[a]:13846
HG00321	consensus1_HLA-A	HLA-A*02:01:01:01	HLA-A*02:01:01:01	HG00321#1#CM089541.1:26118647-33128564	1	ds:Z::3299-[t]:532
HG00321	consensus2_HLA-DQA1	HLA-DQA1*04:01:01:03	HLA-DQA1*04:01:01:03	HG00321#2#CM089572.1:26053592-32969652	1	ds:Z::13-[a]:7232
HG00344	consensus1_HLA-B	HLA-B*07:02:01:01	HLA-B*07:02:01:01	HG00344#1#JBIREN010000005.1:26078149-33119975	1	ds:Z::551-[c]:3729
HG00344	consensus2_HLA-DQA1	HLA-DQA1*01:02:01:01	HLA-DQA1*01:02:01:01	HG00344#1#JBIREN010000005.1:26078149-33119975	1	ds:Z::4196-[a]:2971
HG00344	consensus2_HLA-DQB1	HLA-DQB1*06:02:01:01	HLA-DQB1*06:02:01:01	HG00344#1#JBIREN010000005.1:26078149-33119975	1	ds:Z::5745-[c]:2120
HG00423	consensus1_HLA-DRB1	HLA-DRB1*09:01:02:new	HLA-DRB1*09:01:02:03	HG00423#1#CM089400.1:26058467-33151414	1	ds:Z::658-[c]:15289
HG00544	consensus1_HLA-C	HLA-C*01:02:01:01	HLA-C*01:02:01:01	HG00544#1#CM089373.1:26075864-33185039	1	ds:Z::1245+[a]:3261
HG00544	consensus1_HLA-DQB1	HLA-DQB1*03:03:02:02	HLA-DQB1*03:03:02:02	HG00544#1#CM089373.1:26075864-33185039	1	ds:Z::1460-[c]:6426
HG00544	consensus2_HLA-DRB1	HLA-DRB1*09:01:02:new	HLA-DRB1*09:01:02:03	HG00544#1#CM089373.1:26075864-33185039	2	ds:Z::1813+[a]:7154-[a]:5756
HG00558	consensus2_HLA-DRB1	HLA-DRB1*09:01:02:03	HLA-DRB1*09:01:02:03	HG00558#1#CM088495.1:26306770-33393926	2	ds:Z::176-[g]:36-[t]:15939
HG00597	consensus2_HLA-DQA1	HLA-DQA1*06:01:01:02	HLA-DQA1*06:01:01:02	HG00597#1#JBHDUU010000003.1:25944283-32962897	1	ds:Z::13-[a]:7232
HG005	consensus1_HLA-A	HLA-A*24:02:01:01	HLA-A*24:02:01:01	HG005#1#CM099986.1:26039281-33090061	1	ds:Z::1970-[c]:1846
HG005	consensus1_HLA-DRB1	HLA-DRB1*04:05:01:new	HLA-DRB1*04:05:01:04	HG005#1#CM099986.1:26039281-33090061	2	ds:Z::5840-[ca]:9420
HG00658	consensus1_HLA-A	HLA-A*11:01:01:01	HLA-A*11:01:01:01	HG00658#1#CM088776.1:26055505-33006081	1	ds:Z::1970-[c]:1847
HG00658	consensus2_HLA-DRB1	HLA-DRB1*08:03:02:02	HLA-DRB1*08:03:02:02	HG00658#1#CM088776.1:26055505-33006081	1	ds:Z::67-[t]:14054
HG00706	consensus1_HLA-DQA1	HLA-DQA1*01:02:01:03	HLA-DQA1*01:02:01:03	HG00706#1#CM100016.1:26091030-33103260	1	ds:Z::4196+[a]:2973
HG01071	consensus2_HLA-A	HLA-A*24:02:01:new	HLA-A*24:02:01:01	HG01071#1#CM089116.1:26074702-33154859	1	ds:Z::3172*ta:644
HG01099	consensus1_HLA-DQA1	HLA-DQA1*02:01:01:01	HLA-DQA1*02:01:01:01	HG01099#1#CM086260.1:26138427-33277431	2	ds:Z::503+[a]:5172+[t]:1413
HG01099	consensus1_HLA-DQB1	HLA-DQB1*02:02:01:01	HLA-DQB1*02:02:01:25	HG01099#1#CM086260.1:26138427-33277431	1	ds:Z::4875+[a]:3366
HG01192	consensus1_HLA-A	HLA-A*02:01:01:01	HLA-A*02:01:01:01	HG01192#1#JBHDVI010000008.1:26119562-33046413	1	ds:Z::1049-[c]:2782
HG01192	consensus2_HLA-DQA1	HLA-DQA1*04:01:01:03	HLA-DQA1*04:01:01:03	HG01192#1#JBHDVI010000008.1:26119562-33046413	1	ds:Z::13-[a]:7232
HG01252	consensus2_HLA-B	HLA-B*35:43:01	HLA-B*35:43:01	HG01252#1#CM088824.1:26068881-33143438	1	ds:Z::2335-[g]:1957
HG01252	consensus1_HLA-DQA1	HLA-DQA1*03:01:01:01	HLA-DQA1*03:01:01:01	HG01252#1#CM088824.1:26068881-33143438	1	ds:Z::5715-[t]:1407
HG01252	consensus1_HLA-DQB1	HLA-DQB1*03:02:01:01	HLA-DQB1*03:02:01:01	HG01252#1#CM088824.1:26068881-33143438	1	ds:Z::3432-[t]:4454
HG01261	consensus2_HLA-DQA1	HLA-DQA1*04:01:01:09	HLA-DQA1*04:01:01:09	HG01261#2#JBHDVH010000044.1:26071413-33064217	1	ds:Z::13-[a]:7233
HG01928	consensus2_HLA-DRB1	HLA-DRB1*09:01:02:new	HLA-DRB1*09:01:02:03	HG01928#2#CM089004.1:26052865-33158435	1	ds:Z::138-[g]:16014
HG01940	consensus2_HLA-DQA1	HLA-DQA1*05:03:01:01	HLA-DQA1*05:03:01:01	HG01940#1#CM088633.1:26112560-33100982	1	ds:Z::474-[a]:6736
HG01940	consensus2_HLA-DQB1	HLA-DQB1*03:01:01:01	HLA-DQB1*03:01:01:01	HG01940#1#CM088633.1:26112560-33100982	1	ds:Z::3286-[a]:4698
HG01940	consensus2_HLA-DRB1	HLA-DRB1*14:02:01:new	HLA-DRB1*14:02:01:01	HG01940#1#CM088633.1:26112560-33100982	2	ds:Z::4967-[ca]:9144
HG01981	consensus2_HLA-DQA1	HLA-DQA1*03:01:01:01	HLA-DQA1*03:01:01:01	HG01981#1#JBHDRV010000009.1:26106548-33205253	1	ds:Z::6474+[t]:649
HG01981	consensus1_HLA-DQB1	HLA-DQB1*03:02:01:01	HLA-DQB1*03:02:01:01	HG01981#1#JBHDRV010000009.1:26106548-33205253	1	ds:Z::1461-[c]:6425
HG01981	consensus1_HLA-DRB1	HLA-DRB1*04:04:01:new	HLA-DRB1*04:04:01:04	HG01981#2#JBHDRW010000010.1:26106879-33231518	2	ds:Z::5882+[ct]:9459
HG02004	consensus1_HLA-C	HLA-C*03:04:01:02	HLA-C*03:04:01:02	HG02004#1#JBHDRT010000003.1:26121876-33206206	1	ds:Z::1246+[a]:3260
HG02004	consensus2_HLA-DQA1	HLA-DQA1*03:02:01:01	HLA-DQA1*03:02:01:01	HG02004#1#JBHDRT010000003.1:26121876-33206206	1	ds:Z::504-[a]:6618
HG02004	consensus1_HLA-DRB1	HLA-DRB1*09:01:02:03	HLA-DRB1*09:01:02:03	HG02004#1#JBHDRT010000003.1:26121876-33206206	1	ds:Z::213-[t]:15939
HG02004	consensus2_HLA-DRB1	HLA-DRB1*09:01:02:new	HLA-DRB1*09:01:02:04	HG02004#2#JBHDRU010000054.1:26054052-33185314	1	ds:Z::221-[t]:15746
HG02027	consensus1_HLA-DQA1	HLA-DQA1*06:01:01:02	HLA-DQA1*06:01:01:02	HG02027#1#JBHDTX010000002.1:2932791-6336209	22	ds:Z::13-[a]*at:10-g:23*ga:9*gc:20*ag:9*ga:25*ag:3*cg:6*ac:15*ag:5*tc:19*tc:3*ag*tc:9*ta:19*ag:1*tg:19*ct:13*tg:2*ct:232+[a]:6770
HG02027	consensus2_HLA-DQA1	HLA-DQA1*06:01:01:02	HLA-DQA1*06:01:01:02	HG02027#1#JBHDTX010000002.1:2932791-6336209	4	ds:Z::13-[a]:42+[g]:134*ac:71+g:6984
HG02027	consensus2_HLA-DQB1	HLA-DQB1*03:01:01:22	HLA-DQB1*03:01:01:22	HG02027#1#JBHDTX010000002.1:2932791-6336209	1	ds:Z::7547+[t]:440
HG02027	consensus2_HLA-DRB1	HLA-DRB1*12:02:01:new	HLA-DRB1*12:02:01:03	HG02027#1#JBHDTX010000002.1:2932791-6336209	2	ds:Z::4974-[ca]:9174
HG02040	consensus1_HLA-DRB1	HLA-DRB1*09:01:02:new	HLA-DRB1*09:01:02:03	HG02040#2#CM087404.1:26125841-33212131	2	ds:Z::142*ac:285-[t]:15724
HG02056	consensus1_HLA-DQA1	HLA-DQA1*05:03:01:02	HLA-DQA1*05:03:01:02	HG02056#1#JBHDVC010000047.1:26091961-33167627	1	ds:Z::474+[a]:6737
HG02056	consensus2_HLA-DQB1	HLA-DQB1*03:01:01:01	HLA-DQB1*03:01:01:01	HG02056#1#JBHDVC010000047.1:26091961-33167627	1	ds:Z::7686-[a]:298
HG02056	consensus1_HLA-DRB1	HLA-DRB1*13:12:01:new	HLA-DRB1*13:12:01	HG02056#1#JBHDVC010000047.1:26091961-33167627	2	ds:Z::4966+[ca]:9151
HG02071	consensus1_HLA-DQA1	HLA-DQA1*06:01:01:02	HLA-DQA1*06:01:01:02	HG02071#1#CM088260.1:26118451-33107136	1	ds:Z::4009+[a]:3222
HG02071	consensus2_HLA-DQA1	HLA-DQA1*06:01:01:02	HLA-DQA1*06:01:01:02	HG02071#1#CM088260.1:26118451-33107136	3	ds:Z::13-[a]:68+[g]:100+[a]:7064
HG02071	consensus1_HLA-DRB1	HLA-DRB1*12:02:01:new	HLA-DRB1*12:02:01:11	HG02071#1#CM088260.1:26118451-33107136	2	ds:Z::4971-[ca]:9178
HG02071	consensus2_HLA-DRB1	HLA-DRB1*12:02:01:new	HLA-DRB1*12:02:01:08	HG02071#2#CM088283.1:26056964-32991444	1	ds:Z::10768+[a]:3383
HG02083	consensus2_HLA-DQA1	HLA-DQA1*06:01:01:02	HLA-DQA1*06:01:01:02	HG02083#1#JBHDTV010000048.1:26066817-33087118	1	ds:Z::13-[a]:7232
HG02135	consensus2_HLA-DRB1	HLA-DRB1*09:01:02:08	HLA-DRB1*09:01:02:08	HG02135#2#CM088319.1:26072472-33164546	2	ds:Z::54-[g]:256-[g]:15750
HG02155	consensus2_HLA-DQA1	HLA-DQA1*01:02:01:03	HLA-DQA1*01:02:01:03	HG02155#1#JBIECB010000043.1:26095956-33112127	1	ds:Z::4196-[a]:2972
HG02155	consensus1_HLA-DRB1	HLA-DRB1*15:01:01:new	HLA-DRB1*15:01:01:02	HG02155#1#JBIECB010000043.1:26095956-33112127	1	ds:Z::1434+[a]:10337
HG02165	consensus2_HLA-DQA1	HLA-DQA1*01:04:01:01	HLA-DQA1*01:04:01:01	HG02165#1#CM087444.1:26118592-33111192	1	ds:Z::4194-[a]:2973
HG02165	consensus1_HLA-DQB1	HLA-DQB1*05:02:01:01	HLA-DQB1*05:02:01:01	HG02165#1#CM087444.1:26118592-33111192	1	ds:Z::5165-[g]:2685
HG02165	consensus1_HLA-DRB1	HLA-DRB1*14:54:01:10	HLA-DRB1*14:54:01:10	HG02165#1#CM087444.1:26118592-33111192	2	ds:Z::4976+[ca]:9164
HG02258	consensus2_HLA-A	HLA-A*34:02:01:01	HLA-A*34:02:01:01	HG02258#1#CM085826.1:26072956-33142432	1	ds:Z::1049-[c]:2782
HG02258	consensus2_HLA-DQA1	HLA-DQA1*01:02:01:03	HLA-DQA1*01:02:01:03	HG02258#1#CM085826.1:26072956-33142432	1	ds:Z::3941-[a]:3227
HG02451	consensus2_HLA-DQA1	HLA-DQA1*01:02:01:03	HLA-DQA1*01:02:01:03	HG02451#1#CM086202.1:26088861-33046290	1	ds:Z::3941-[a]:3227
HG02514	consensus2_HLA-DQA1	HLA-DQA1*06:01:01:02	HLA-DQA1*06:01:01:02	HG02514#2#CM098748.1:26066407-33082918	20	ds:Z::13-[a]:14*ga:20*ga:30*ag:35*ag:4*ct:21*ag:12*ct*cg:11*tc:3*ag*tc:9*ta:18-c*ag:1*tg:19*ct:13*tg:2*ct:4*ct:6997
HG02630	consensus1_HLA-DQA1	HLA-DQA1*03:03:01:01	HLA-DQA1*03:03:01:01	HG02630#1#CM091809.1:26066409-33180314	1	ds:Z::6402-[t]:720
HG02630	consensus2_HLA-DQB1	HLA-DQB1*02:02:01:01	HLA-DQB1*02:02:01:02	HG02630#1#CM091809.1:26066409-33180314	1	ds:Z::4874-[a]:3368
HG02738	consensus1_HLA-DQA1	HLA-DQA1*05:01:01:new	HLA-DQA1*05:01:01:01	HG02738#1#JBJXQJ010000012.1:26117084-33121105	1	ds:Z::474+[a]:6737
HG02738	consensus1_HLA-DQB1	HLA-DQB1*02:01:01:01	HLA-DQB1*02:01:01:01	HG02738#1#JBJXQJ010000012.1:26117084-33121105	1	ds:Z::4875+[a]:3369
HG02738	consensus1_HLA-DRB1	HLA-DRB1*03:01:01:03	HLA-DRB1*03:01:01:03	HG02738#1#JBJXQJ010000012.1:26117084-33121105	2	ds:Z::4967+[ca]:9149
HG02841	consensus1_HLA-DQA1	HLA-DQA1*03:03:01:01	HLA-DQA1*03:03:01:01	HG02841#1#JBJKOG010000054.1:26116833-33152181	14	ds:Z::7*ag:7*at:45*cg:58*cg:6*ac:15*ag:25*tc:20*ta:13*ag:21*ct*ag:2*ct:16*ga:1*ag:6873
HG02841	consensus1_HLA-DQA1	HLA-DQA1*03:03:01:01	HLA-DQA1*03:03:01:01	HG02841#2#JBJKOH010000051.1:26152975-33329988	14	ds:Z::7*ag:7*at:45*cg:58*cg:6*ac:15*ag:25*tc:20*ta:13*ag:21*ct*ag:2*ct:16*ga:1*ag:6873
HG02841	consensus2_HLA-DQB1	HLA-DQB1*03:02:01:01	HLA-DQB1*03:02:01:01	HG02841#1#JBJKOG010000054.1:26116833-33152181	1	ds:Z::3280-[a]:4606
HG02841	consensus2_HLA-DRB1	HLA-DRB1*13:01:01:new	HLA-DRB1*13:01:01:02	HG02841#1#JBJKOG010000054.1:26116833-33152181	22	ds:Z::37*ga:7-[cttc]:7-[ttttc]:15*tc:17+[g]:33*at:24*gc*ga:10*ga:11*ag:10*gc:50*at:2-[tg]:4*ga:13889
HG02886	consensus1_HLA-DQA1	HLA-DQA1*04:01:01:05	HLA-DQA1*04:01:01:05	HG02886#1#CM088086.1:26121703-33130035	1	ds:Z::13-[a]:7232
HG02922	consensus2_HLA-DQA1	HLA-DQA1*04:01:02:02	HLA-DQA1*04:01:02:02	HG02922#2#JBHDVP010000048.1:26073976-33079257	1	ds:Z::13-[a]:7232
HG02965	consensus2_HLA-DQA1	HLA-DQA1*04:01:02:02	HLA-DQA1*04:01:02:02	HG02965#2#CM087389.1:26120712-33111667	3	ds:Z::13-[a]:82-[g]:161-a:6987
HG02984	consensus1_HLA-DRB1	HLA-DRB1*11:01:02:new	HLA-DRB1*11:01:02:04	HG02984#1#CM098791.1:26117946-33103706	18	ds:Z::15*ac:29-[cttc]:7-[ttttc]:91*gc:23*ag:10*gc:43*ct:6*at:4-t:2*ga:12*ag:13871
HG03017	consensus2_HLA-DQA1	HLA-DQA1*04:01:01:02	HLA-DQA1*04:01:01:02	HG03017#1#CM088912.1:26062547-32904957	3	ds:Z::13-[a]:24*ac:194-[t]:7013
HG03017	consensus1_HLA-DRB1	HLA-DRB1*08:02:01:new	HLA-DRB1*08:02:01:03	HG03017#1#CM088912.1:26062547-32904957	4	ds:Z::62-[t]:4-[t]:142-[a]:47-[g]:13876
HG03041	consensus2_HLA-B	HLA-B*53:01:01:01	HLA-B*53:01:01:01	HG03041#1#JBHIHQ010000010.1:26169812-33214185	1	ds:Z::1173-[c]:3110
HG03041	consensus2_HLA-C	HLA-C*04:01:01:75	HLA-C*04:01:01:75	HG03041#1#JBHIHQ010000010.1:26169812-33214185	1	ds:Z::1245-[a]:3260
HG03050	consensus2_HLA-DQA1	HLA-DQA1*04:01:01:05	HLA-DQA1*04:01:01:05	HG03050#2#CM098777.1:26110666-33182854	19	ds:Z::13-[a]:14*ga:20*ga:30*ag:35*ag:4*ct:21*ag:12*ct*cg:11*tc:3*ag*tc:28-c*ag:1*tg:19*ct:13*tg:2*ct:4*ct:6997
HG03050	consensus1_HLA-DRB1	HLA-DRB1*09:01:02:new	HLA-DRB1*03:02:01:01	HG03050#2#CM098777.1:26110666-33182854	21	ds:Z::37*ga:7-[cttc]:7-[ttttc]:15*tc:75*gc*ga:10*ga:11*ag:6*ac:3*gc:50*at:4-t:2*ga:12*ag:13856
HG03050	consensus2_HLA-DRB1	HLA-DRB1*03:02:01:new	HLA-DRB1*09:01:02:07	HG03050#1#CM098763.1:26025271-33092075	11	ds:Z::7*ct:24*ct:1*tc:17*ga:21*tc:94*ga:7*tc:49*ag*gc:28*ct:28*ag:15834
HG03139	consensus2_HLA-DQA1	HLA-DQA1*04:01:02:02	HLA-DQA1*04:01:02:02	HG03139#1#JBIEBX010000038.1:3018605-6297806	2	ds:Z::13-[a]:42-[g]:7189
HG03521	consensus2_HLA-A	HLA-A*74:01:01:01	HLA-A*74:01:01:01	HG03521#1#JBIREF010000004.1:26189518-33193316	1	ds:Z::1048-[c]:2784
HG03579	consensus2_HLA-DQA1	HLA-DQA1*04:01:01:05	HLA-DQA1*04:01:01:05	HG03579#1#CM088945.1:26075085-33053700	1	ds:Z::4009-[a]:3221
HG03669	consensus1_HLA-DRB1	HLA-DRB1*04:02:01:new	HLA-DRB1*04:02:01	HG03669#2#JBHDTE010000046.1:26082501-33167552	1	ds:Z::269+[t]:15074
HG03669	consensus2_HLA-DRB1	HLA-DRB1*15:02:02:new	HLA-DRB1*15:02:02:01	HG03669#1#JBHDTD010000072.1:26106604-33141144	2	ds:Z::5341-[ca]:6435
HG03874	consensus1_HLA-A	HLA-A*01:01:01:01	HLA-A*01:01:01:01	HG03874#1#CM089432.1:26049704-33057293	1	ds:Z::1970-[c]:1847
HG03927	consensus2_HLA-DRB1	HLA-DRB1*14:04:01:new	HLA-DRB1*14:04:01:01	HG03927#1#CM086636.1:26164785-33100294	2	ds:Z::4972-[ca]:9168
HG03942	consensus1_HLA-DQA1	HLA-DQA1*01:03:01:01	HLA-DQA1*01:03:01:01	HG03942#1#CM088393.1:25967813-32976957	1	ds:Z::3941+[a]:3228
HG03942	consensus2_HLA-DQB1	HLA-DQB1*06:01:01:01	HLA-DQB1*06:01:15	HG03942#1#CM088393.1:25967813-32976957	1	ds:Z::3297-[a]:4578
HG03942	consensus1_HLA-DRB1	HLA-DRB1*15:01:01:03	HLA-DRB1*15:01:01:03	HG03942#1#CM088393.1:25967813-32976957	2	ds:Z::5349+[ca]:6420
HG04184	consensus1_HLA-DQA1	HLA-DQA1*02:01:01:01	HLA-DQA1*02:01:01:01	HG04184#1#CM086460.1:26065176-33165854	1	ds:Z::5675-[t]:1412
HG04228	consensus1_HLA-DQA1	HLA-DQA1*01:02:01:01	HLA-DQA1*01:02:01:03	HG04228#1#CM088480.1:26103361-33116314	1	ds:Z::4196+[a]:2972
HG06807	consensus1_HLA-DQB1	HLA-DQB1*06:02:01:01	HLA-DQB1*06:02:01:01	HG06807#1#CM101400.1:26123503-33168904	1	ds:Z::5204-[g]:2661
NA18508	consensus1_HLA-DRB1	HLA-DRB1*13:03:01:new	HLA-DRB1*13:03:01:03	NA18508#2#JBHIJH010000001.1:25963143-33041821	2	ds:Z::4970-[ca]:9167
NA18565	consensus2_HLA-DQA1	HLA-DQA1*06:01:01:02	HLA-DQA1*06:01:01:02	NA18565#2#CM094342.1:26035814-33041118	2	ds:Z::13-[a]:80+[c]:7152
NA18565	consensus2_HLA-DQB1	HLA-DQB1*03:01:01:71	HLA-DQB1*03:01:01:71	NA18565#2#CM094342.1:26035814-33041118	1	ds:Z::7988*ct:8
NA18608	consensus1_HLA-DQA1	HLA-DQA1*01:04:01:02	HLA-DQA1*01:04:01:02	NA18608#1#JBHIJW010000005.1:26075598-33017074	1	ds:Z::4194+[a]:2975
NA18620	consensus2_HLA-DQA1	HLA-DQA1*06:01:01:02	HLA-DQA1*06:01:01:02	NA18620#1#JBHIJU010000014.1:26045918-33046123	2	ds:Z::13-[a]:85+[a]:7147
NA18747	consensus2_HLA-C	HLA-C*04:01:01:14	HLA-C*04:01:01:14	NA18747#1#CM087202.1:26098837-33109201	1	ds:Z::1245-[a]:3260
NA18940	consensus1_HLA-A	HLA-A*24:02:01:01	HLA-A*24:02:01:01	NA18940#1#CM101704.1:26055397-33044898	1	ds:Z::1081-[g]:2735
NA18943	consensus2_HLA-DQA1	HLA-DQA1*04:01:01:02	HLA-DQA1*04:01:01:02	NA18943#2#CM101689.1:26061766-33026004	2	ds:Z::13-[a]:47-[g]:7185
NA18944	consensus1_HLA-DQB1	HLA-DQB1*03:02:01:01	HLA-DQB1*03:02:01:01	NA18944#1#CM101645.1:26058454-33076869	1	ds:Z::1322-[g]:6564
NA18945	consensus2_HLA-DRB1	HLA-DRB1*09:01:02:new	HLA-DRB1*09:01:02:03	NA18945#2#CM101630.1:26068082-33244556	30	ds:Z::9+[g]:76-[c]:222+[t]:112+[a]:17+[a]:50+[c]:71+t:5+c:3+t:14+g:2+t:10+[tcc]t:11*gc:2*ct:22+[g]:123+c:24+[t]:151+[g]:5+[a]:88+[c]:3+[c]:51+[a]:78+[t]:16+c:43+[a]:144+[t]:9042+[a]:5756
NA18960	consensus1_HLA-A	HLA-A*24:02:01:01	HLA-A*24:02:01:01	NA18960#1#CM101531.1:26083571-33131321	2	ds:Z::9-[g]:49-[g]:3757
NA18960	consensus2_HLA-DRB1	HLA-DRB1*09:01:02:new	HLA-DRB1*09:01:02:03	NA18960#1#CM101531.1:26083571-33131321	2	ds:Z::229-[a]:3651-[a]:12230
NA18967	consensus1_HLA-DRB1	HLA-DRB1*09:01:02:new	HLA-DRB1*09:01:02:04	NA18967#2#JBKABX010000006.1:26069787-33102861	1	ds:Z::141-[g]:15806
NA18974	consensus2_HLA-C	HLA-C*07:02:01:01	HLA-C*07:02:01:01	NA18974#1#JBHIJQ010000061.1:26111648-33251502	1	ds:Z::1246-[a]:3273
NA18976	consensus2_HLA-A	HLA-A*33:03:01:01	HLA-A*33:03:01:01	NA18976#1#CM089753.1:26088727-33160880	1	ds:Z::1048-[c]:2784
NA18976	consensus1_HLA-B	HLA-B*44:03:01:10	HLA-B*44:03:01:10	NA18976#1#CM089753.1:26088727-33160880	1	ds:Z::1795-[c]:2484
NA18976	consensus2_HLA-C	HLA-C*14:03:01:01	HLA-C*14:03:01:01	NA18976#1#CM089753.1:26088727-33160880	1	ds:Z::1245-[a]:3260
NA18976	consensus1_HLA-DQA1	HLA-DQA1*01:02:01:08	HLA-DQA1*01:02:01:08	NA18976#1#CM089753.1:26088727-33160880	1	ds:Z::4203+[a]:2973
NA18976	consensus2_HLA-DRB1	HLA-DRB1*13:02:01:new	HLA-DRB1*13:02:01:02	NA18976#1#CM089753.1:26088727-33160880	2	ds:Z::4979-[ca]:9171
NA18982	consensus2_HLA-A	HLA-A*24:02:01:01	HLA-A*24:02:01:01	NA18982#1#CM101421.1:26109502-33098248	1	ds:Z::1049-[c]:2767
NA19043	consensus2_HLA-C	HLA-C*07:04:01:01	HLA-C*07:04:01:01	NA19043#1#CM087046.1:26129427-33152947	1	ds:Z::1246-[a]:3273
NA19043	consensus2_HLA-DQA1	HLA-DQA1*01:02:01:03	HLA-DQA1*01:02:01:03	NA19043#1#CM087046.1:26129427-33152947	1	ds:Z::4196-[a]:2972
NA19043	consensus1_HLA-DQB1	HLA-DQB1*06:02:01:06	HLA-DQB1*06:02:01:06	NA19043#1#CM087046.1:26129427-33152947	1	ds:Z::7421-[t]:444
NA19043	consensus2_HLA-DRB1	HLA-DRB1*11:01:02:03	HLA-DRB1*11:01:02:03	NA19043#1#CM087046.1:26129427-33152947	1	ds:Z::10742-[a]:3384
NA19159	consensus2_HLA-DRB1	HLA-DRB1*07:01:01:new	HLA-DRB1*07:01:01:01	NA19159#2#JBJXQM010000009.1:26108852-33316741	2	ds:Z::145-[g]:18-[g]:16042
NA19443	consensus2_HLA-DRB1	HLA-DRB1*08:04:01:new	HLA-DRB1*08:04:01:05	NA19443#2#CM089461.1:26072223-33115915	9	ds:Z::29+[a]:29-[t]:62+[c]:5+[g]:34-t:35+[gg]:5-[g]:41-t:13810
NA19468	consensus2_HLA-C	HLA-C*18:01:01:03	HLA-C*18:01:01:03	NA19468#1#JBHDXX010000056.1:26138542-33173457	1	ds:Z::1245-[a]:3260
NA19776	consensus1_HLA-DRB1	HLA-DRB1*04:03:01:new	HLA-DRB1*04:03:01:01	NA19776#1#CM094012.1:26059729-33252986	2	ds:Z::5882-[ct]:9455
NA19835	consensus2_HLA-DQA1	HLA-DQA1*04:01:02:02	HLA-DQA1*04:01:02:02	NA19835#1#CM094026.1:26091468-33036290	1	ds:Z::13-[a]:7232
NA19835	consensus2_HLA-DRB1	HLA-DRB1*08:04:01:new	HLA-DRB1*08:04:01:01	NA19835#1#CM094026.1:26091468-33036290	2	ds:Z::229-[t]:12358*gt:1481
NA19909	consensus2_HLA-A	HLA-A*30:01:01:01	HLA-A*30:01:01:01	NA19909#1#JBIRDH010000012.1:26087270-33171011	1	ds:Z::1050-[c]:2767
NA19909	consensus2_HLA-B	HLA-B*42:01:01:01	HLA-B*42:01:01:01	NA19909#1#JBIRDH010000012.1:26087270-33171011	1	ds:Z::3207-[c]:1072
NA19909	consensus2_HLA-C	HLA-C*17:01:01:02	HLA-C*17:01:01:02	NA19909#1#JBIRDH010000012.1:26087270-33171011	1	ds:Z::1244-[a]:3282
NA19909	consensus1_HLA-DQA1	HLA-DQA1*04:01:01:05	HLA-DQA1*04:01:01:05	NA19909#1#JBIRDH010000012.1:26087270-33171011	1	ds:Z::4009+[a]:3222
NA19909	consensus2_HLA-DQA1	HLA-DQA1*04:01:01:05	HLA-DQA1*04:01:01:05	NA19909#1#JBIRDH010000012.1:26087270-33171011	1	ds:Z::13-[a]:7232
NA19909	consensus2_HLA-DRB1	HLA-DRB1*03:02:01:new	HLA-DRB1*03:02:01:01	NA19909#1#JBIRDH010000012.1:26087270-33171011	2	ds:Z::4968-[ca]:9146
NA20346	consensus1_HLA-C	HLA-C*08:04:01:new	HLA-C*08:04:01:01	NA20346#2#CM094262.1:26082336-33092255	2	ds:Z::97+[a]:425+[c]:3981
NA20762	consensus2_HLA-DRB1	HLA-DRB1*14:01:01:new	HLA-DRB1*14:01:01:02	NA20762#2#CM102528.1:26111431-33125161	1	ds:Z::10756-[a]:3383
NA20799	consensus2_HLA-DRB1	HLA-DRB1*11:01:01:01	HLA-DRB1*11:01:01:01	NA20799#1#CM098688.1:26064708-33055701	9	ds:Z::45-[cttc]:138*ga:39*ga:10*at:4-t:2*ga:13878
NA20806	consensus2_HLA-DQA1	HLA-DQA1*01:02:01:01	HLA-DQA1*01:02:01:05	NA20806#1#CM102442.1:26078817-33113876	1	ds:Z::3941-[a]:3226
NA20806	consensus2_HLA-DQB1	HLA-DQB1*06:02:01:01	HLA-DQB1*06:02:01:01	NA20806#1#CM102442.1:26078817-33113876	1	ds:Z::3156-[a]:4709
NA20806	consensus1_HLA-DRB1	HLA-DRB1*15:01:01:02	HLA-DRB1*15:01:01:06	NA20806#1#CM102442.1:26078817-33113876	3	ds:Z::1434-[a]:3914+[ca]:6422
NA20806	consensus2_HLA-DRB1	HLA-DRB1*15:01:01:02	HLA-DRB1*15:01:01:03	NA20806#1#CM102442.1:26078817-33113876	2	ds:Z::5349-[ca]:6420
NA20827	consensus1_HLA-DQA1	HLA-DQA1*02:01:01:01	HLA-DQA1*02:01:01:02	NA20827#1#CM102544.1:25978361-33097096	1	ds:Z::5675-[t]:1412
NA20827	consensus1_HLA-DQB1	HLA-DQB1*02:02:01:01	HLA-DQB1*02:02:01:01	NA20827#1#CM102544.1:25978361-33097096	19	ds:Z::1134-[t]:601-[t]:255-[g]:1194-[a]:1468*tg:92+[c]:126+[a]:74+tct:133-[t]:204+[a]:160+[g]:112+[g]:1603+[a]:466-[g]:162-[t]:250-[g]:26-[t]:171
NA21093	consensus1_HLA-A	HLA-A*01:01:01:01	HLA-A*01:01:01:01	NA21093#1#JBHIJC010000009.1:26052543-33176675	1	ds:Z::1970-[c]:1847
NA21093	consensus2_HLA-C	HLA-C*06:02:01:01	HLA-C*06:02:01:01	NA21093#1#JBHIJC010000009.1:26052543-33176675	1	ds:Z::1244-[a]:3260
NA21106	consensus2_HLA-DQA1	HLA-DQA1*01:03:01:01	HLA-DQA1*01:03:01:01	NA21106#1#JBHIJA010000045.1:26064864-33100619	1	ds:Z::4196-[a]:2972
NA21106	consensus2_HLA-DQB1	HLA-DQB1*06:01:01:01	HLA-DQB1*06:01:15	NA21106#1#JBHIJA010000045.1:26064864-33100619	1	ds:Z::2742-[g]:5133
					425
QV = -10 * log10(425/(16354846-13800))		45.8489

## Sheet: Table S7-ONT
Nanopore Simplex Reads	Ground Truth	Called Allele	Assembly	NM	DS String
H1437	HLA-A*03:01:01:01	HLA-A*03:01:01:05	haplotype1-0000028:26112175-33135031	1	ds:Z::2904*ct:597
H1437	HLA-DQA1*01:01:01:01	HLA-DQA1*01:01:01:01	haplotype1-0000028:26112175-33135031	1	ds:Z::5665-[t]:826
H1437	HLA-DQB1*02:01:01:01	HLA-DQB1*02:01:01:01	haplotype2-0000142:26062329-33027719	1	ds:Z::4211+[a]:3269
H2009	HLA-C*07:02:01:03	HLA-C*07:02:01:144	haplotype1-0000006:139212637-146264541	1	ds:Z::1940-[g]:1034
H2009	HLA-DRB1*13:01:01:04	HLA-DRB1*13:01:01:09	haplotype2-0000137:140524172-147521495	4	ds:Z::9018-[gtgt]:4915
H2009	HLA-DRB1*15:01:01:new	HLA-DRB1*15:01:01:03	haplotype1-0000006:139212637-146264541	1	ds:Z::9758-[t]:1092
HCC1937	HLA-DQA1*01:02:01:10	HLA-DQA1*01:02:01:11	haplotype1-0000005:26133965-33100603	1	ds:Z::3196-[a]:2330
HCC1937	HLA-DQA1*04:01:01:03	HLA-DQA1*04:01:01:02	haplotype2-0000089:26075258-32957167	4	ds:Z::2180-[a]g:1743+[a]:251-[t]:2383
HCC1937	HLA-DRB1*15:01:01:03	HLA-DRB1*15:01:01:02	haplotype1-0000005:26133965-33100603	3	ds:Z::1087-[a]:3914+[ca]:5866
HG002	HLA-DQA1*01:05:01:01	HLA-DQA1*01:05:01:01	HG002#2#chr6:26065585-33061345	1	ds:Z::377+[a]:6108
HG002	HLA-DRB1*04:02:01:new	HLA-DRB1*04:02:01	HG002#1#chr6:26063357-33158423	5	ds:Z::5655+[c]tca:2241+[a]:6626
Evaluation of FuFiHLA on Nanopore R10 reads. The ground truth for H1437, H2009, and HCC1937 are based on immuannot's annotation from the assemblies,
which used PacBio HiFi, nanopore ultra-long, and pore-C sequencing dataas input. HG002's assembly is from HPRC2. The example verkko command line is :
verkko -d BL1437_asm --hifi ../../31fastq/H1437-N.hifi*m.fastq.gz --nano ../BL1437_UL.fastq.gz --porec ../BL1437_PoreC.fastq.gz --snakeopts "--cores 200" --grid

## Sheet: Table S8-Peak-mem
Peak memory occupation in five test HiFi samples
a, HG002; b, HG00733; c, NA19240; d, HG00621; e, HG02622.
MaxRSS (GB)	Sample	a	b	c	d	e
bam_size	(GB)	33	78	98	111	134
Alignment	FuFiHLA (raw)	12.27	11.79	12.35	12.12	12.7
	Starphase	60.95	56.34	53.39	58.26	58.13
	SpecImmune	59.26	58.33	56.44	60.13	59.3
	HLA*LA	60.95	56.34	53.39	58.26	58.13
Typing	FuFiHLA (raw)	2.13	3.18	5.26	5.58	6.81
	FuFiHLA (bam)	0.16	2.1	2.62	6.88	7.45
	Starphase	3.7	3.93	3.89	3.89	3.94
	SpecImmune	0.32	0.33	0.33	0.33	0.33
	HLA*LA	31.75	36.2	34.51	34.73	37.55

## Sheet: Table S9-typing error
FuFiHLA (raw)
Allele sequence difference between wrongly typed alleles and de-novo assemblies. DS tag are modified cigar string generated by minimap2 to reflect the short repeats and homopolymers in brackets
Sample	Gene	Ground Truth	Called Allele	Field of Error	Note	DS tag	strand
HG02165	HLA-DRB1	HLA-DRB1*14:54:01:10	HLA-DRB1*14:05:01:02	2		ds:Z::4760-[tc]:22*ta:206*ga:3*ca:3*gt:121*at:8721	-
HG01940	HLA-DRB1	HLA-DRB1*14:02:01:new	HLA-DRB1*14:06:01	2		ds:Z::4776-[caca]:116*ac*ca:8918	-
HG02056	HLA-DRB1	HLA-DRB1*13:12:01:new	HLA-DRB1*13:21:01:01	2		ds:Z::4700-[ca]:179*ta:58*ta:8265	-
HG01099	HLA-DQB1	HLA-DQB1*02:02:01:01	HLA-DQB1*02:02:01:25	4		ds:Z::4211+[a]:3266	-
HG01928	HLA-C	HLA-C*04:01:01:79	HLA-C*04:01:01:11	4	short template	perfect match	-
HG02135	HLA-B	HLA-B*15:01:01:01	HLA-B*15:01:01:38	4		ds:Z::45*tc:4048	-
HG02583	HLA-C	HLA-C*17:01:01:30	HLA-C*17:01:01:02	4		ds:Z::3*ct*ag:4320	-
HG04228	HLA-DQA1	HLA-DQA1*01:02:01:01	HLA-DQA1*01:02:01:03	4		ds:Z::4096+[a]:2388	+
NA19043	HLA-DQA1	HLA-DQA1*01:02:01:03	HLA-DQA1*01:02:01:01	4		ds:Z::4096-[a]:2388	+
NA20806	HLA-DRB1	HLA-DRB1*15:01:01:02	HLA-DRB1*15:01:01:01	4		ds:Z::1334-[a]:3914+[ca]:5829	-
NA20806	HLA-DRB1	HLA-DRB1*15:01:01:02	HLA-DRB1*15:01:01:03	4		ds:Z::5249-[ca]:5827	-
NA20827	HLA-DQB1	HLA-DQB1*02:02:01:01	HLA-DQB1*02:02:01:25	4		ds:Z::4211+[a]:3266	-
